# Supplementary material for: Proline Metabolism Genes in Transgenic Plants: Meta-Analysis under Drought and Salt Stress
Source: Plants (Basel). 2024 Jul 11;13(14):1913. doi: 10.3390/plants13141913 (PMC11280441; doi:10.3390/plants13141913)
Supplement: Supplementary file 1 [file plants-13-01913-s001.zip]

Archive with 40 entries (35 files):
- Figures_S1-S28.pdf
- File_S1.xlsx
- R codes/
- R codes/Aggregate meta-analysis/
- R codes/Aggregate meta-analysis/File S2.R
- R codes/Aggregate meta-analysis/File S3.R
- R codes/Aggregate meta-analysis/meta_500.txt
- R codes/moderation analysis/
- R codes/moderation analysis/meta_40.txt
- R codes/moderation analysis/moderation_no_stress/
- R codes/moderation analysis/moderation_no_stress/File S20.R
- R codes/moderation analysis/moderation_no_stress/File S21.R
- R codes/moderation analysis/moderation_no_stress/File S22.R
- R codes/moderation analysis/moderation_no_stress/File S23.R
- R codes/moderation analysis/moderation_no_stress/File S24.R
- R codes/moderation analysis/moderation_no_stress/File S25.R
- R codes/moderation analysis/moderation_no_stress/File S26.R
- R codes/moderation analysis/moderation_no_stress/File S27.R
- R codes/moderation analysis/moderation_no_stress/File S28.R
- R codes/moderation analysis/moderation_no_stress/File S29.R
- R codes/moderation analysis/moderation_no_stress/File S30.R
- R codes/moderation analysis/moderation_no_stress/File S31.R
- R codes/moderation analysis/moderation_stress/
- R codes/moderation analysis/moderation_stress/File S10.R
- R codes/moderation analysis/moderation_stress/File S11.R
- R codes/moderation analysis/moderation_stress/File S12.R
- R codes/moderation analysis/moderation_stress/File S13.R
- R codes/moderation analysis/moderation_stress/File S14.R
- R codes/moderation analysis/moderation_stress/File S15.R
- R codes/moderation analysis/moderation_stress/File S16.R
- R codes/moderation analysis/moderation_stress/File S17.R
- R codes/moderation analysis/moderation_stress/File S18.R
- R codes/moderation analysis/moderation_stress/File S19.R
- R codes/moderation analysis/moderation_stress/File S4.R
- R codes/moderation analysis/moderation_stress/File S5.R
- R codes/moderation analysis/moderation_stress/File S6.R
- R codes/moderation analysis/moderation_stress/File S7.R
- R codes/moderation analysis/moderation_stress/File S8.R
- R codes/moderation analysis/moderation_stress/File S9.R
- Tables_S1-S28.pdf
