# Supplementary material for: Proline Metabolism Genes in Transgenic Plants: Meta-Analysis under Drought and Salt Stress
Source: Plants (Basel). 2024 Jul 11;13(14):1913. doi: 10.3390/plants13141913 (PMC11280441; doi:10.3390/plants13141913)
Supplement: Supplementary file 1 [file plants-13-01913-s001.zip › File_S1.xlsx]

## Sheet: Studies
ID	Author	year	Gene	Promotore	species	recipient type	medium	generation	Stress treatment	type of stress			Proline (FW)						Plant Height (cm)						Germination frequency						Number of grains/seeds (including pods)						Grain/ seed/ kernel weight (g)						Total Chl a/b (FW)						root lenght (cm)
ID	Author	Year	Gene		Species	Recipient_type	Medium	Generation	Treatment	Stress	Mean C	SD C	n C	Mean T	SD T	n T	Mean C	SD C	n C	Mean T	SD T	n T	Mean C	SD C	n C	Mean T	SD T	n T	Mean C	SD C	n C	Mean T	SD T	n T	Mean C	SD C	n C	Mean T	SD T	n T	Mean C	SD C	n C	Mean T	SD T	n T	Mean C	SD C	n C
1	Dubrovna et al.	2021	OAT (Medicago truncatula)	CaMV35S	wheat (Triticum aestivum)	monocot	soil	T2	70% Field capacity ( well-watered)	NONE	454.86	14.24	5	486.077	12.889	5	88.2	12.543	10	96.1333	12.554	10							87.7	8.537	10	105.23	10.712	10	1.17	0.24	10	1.22	0.24	10							8.5	1.265	10
2	Dubrovna et al.	2021	OAT (Medicago truncatula)	CaMV35S	wheat (Triticum aestivum)	monocot	soil	T3	30% Field capacity (no water)	DROUGHT	1264.22	28.492	5	1353.4	28.737	5	72.3	11.7	10	82.16	12.124	10							74.7	11.622	10	93.76	8.579	10	0.97	0.284	10	1.1	0.231	10							7.2	1.581	10
3	Chen et al. (a)	2021	P5CR ( from Vitis vinifera)	CaMV35S	Arabidopsis thaliana	dicot	soil	T3	well-watered	NONE	10.61	1.48	3	10.037	1.823	3
4	Chen et a.l (b)	2021	P5CR ( from Vitis vinifera)	CaMV35S	Arabidopsis thaliana	dicot	soil	T4	14 days with no water	DROUGHT	273.44	11.556	3	313.321	15.158	3
5	Chen et a.l (c)	2021	P5CR ( from Vitis vinifera)	CaMV35S	Arabidopsis thaliana	dicot	soil	T3	unstressed	NONE																																					8.159	1.39	3
6	Chen et a.l (d)	2021	P5CR ( from Vitis vinifera)	CaMV35S	Arabidopsis thaliana	dicot	soil	T3	200 mM mannitol	DROUGHT																																					0.935	1266	3
7	Li et al.	2018	P5CS (Sugarcane)	Ubiquitin (Maize)	Sugarcane	monocot	soil	T1	well-watered	NONE																															46.365	1.545	3	45.3815	0.799	3
8	Li et al.	2018	P5CS (Sugarcane)	Ubiquitin (Maize)	Sugarcane	monocot	soil	T1	3 days with no water	DROUGHT	8.217	1.76	3	10.1585	0.4855	3																									31.515	0.3	3	33.181	0.619	3
9	Surekha et al	2013	P5CSF129A (Vigna Aconitifolia)	CaMV35S	Pegeonpea	dicot	soil	T1	200 mM NaCl x 7 days	SALT							10.833	2.77	3	26.166	4.184	3																			1.796	0.177	3	2.351	0.25	3
10	Feng et al. (a)	2022	P5CS (Vigna Aconitifolia)	ABA-inducible	Rice (Oryza sativa)	monocot	solid	T3	13% PEG 6000	DROUGHT	5.28516	4.599	3	5.85839	7.306	3
11	Feng et al. (b)	2022	P5CSF129A (Vigna Aconitifolia)	ABA-inducible	Rice (Oryza sativa)	monocot	solid	T3	13% PEG 6000	DROUGHT	5.28516	5.158	3	9.22755	13.396	3
12	Feng et al. (c)	2022	P5CS (Vigna Aconitifolia)	ABA-inducible	Rice (Oryza sativa)	monocot	soil	T3	well watered (pot)	NONE																									3.563	0.581	3	3.691	0.382	3
13	Feng et al. (d)	2022	P5CS (Vigna Aconitifolia)	ABA-inducible	Rice (Oryza sativa)	monocot	soil	T3	10-15 days no water (pot)	DROUGHT																									2.067	0.213	3	2.244	0.294	3
14	Feng et al. (e)	2022	P5CSF129A (Vigna Aconitifolia)	ABA-inducible	Rice (Oryza sativa)	monocot	soil	T3	well watered (pot)	NONE																									3.501	0.598	3	3.818	0.335	3
15	Feng et al. (f)	2022	P5CSF129A (Vigna Aconitifolia)	ABA-inducible	Rice (Oryza sativa)	monocot	soil	T3	10-15 days no water (pot)	DROUGHT																									2.248	0.207	3	2.687	0.299	3
16	Feng et al. (g)	2022	P5CS (Vigna Aconitifolia)	ABA-inducible	Rice (Oryza sativa)	monocot	soil	T3	well watered (field)	NONE																									8.802	1.394	3	6.436	1.541	3
17	Feng et al. (h)	2022	P5CS (Vigna Aconitifolia)	ABA-inducible	Rice (Oryza sativa)	monocot	soil	T3	10-15 days no water (field)	DROUGHT																									3.264	0.697	3	3.413	0.388	3
18	Feng et al. (i)	2022	P5CSF129A (Vigna Aconitifolia)	ABA-inducible	Rice (Oryza sativa)	monocot	soil	T3	well watered (field)	NONE																									8.802	1.394	3	6.804	1.522	3
19	Feng et al. (j)	2022	P5CSF129A (Vigna Aconitifolia)	ABA-inducible	Rice (Oryza sativa)	monocot	soil	T3	10-15 days no water (field)	DROUGHT																									3.264	0.697	3	3.649	1.125	3
20	De Lima et al. (a)	2022	P5CS (Vigna Aconitifolia)	AIPC (stress.inducible)	wheat (Triticum aestivum)	monocot	soil	T4	well watered	NONE
21	De Lima et al. (b)	2022	P5CS (Vigna Aconitifolia)	AIPC (stress.inducible)	wheat (Triticum aestivum)	monocot	soil	T4	4 days no water (pot)	DROUGHT
22	De Lima et al. (c)	2022	P5CS (Vigna Aconitifolia)	AIPC (stress.inducible)	wheat (Triticum aestivum)	monocot	soil	T4	8 days no water (pot)	DROUGHT																			33.8	3.58	5	46.072	15.761	5	0.6	0.06	5	1	0.2	5
23	De Lima et al. (d)	2022	P5CS (Vigna Aconitifolia)	AIPC (stress.inducible)	wheat (Triticum aestivum)	monocot	soil	T4	12 days no water (pot)	DROUGHT
24	De Lima et al. (e)	2022	P5CS (Vigna Aconitifolia)	AIPC (stress.inducible)	wheat (Triticum aestivum)	monocot	soil	T4	16 days no water (pot)	DROUGHT
25	Anwar et al. (a)	2021	OAT (Arabidopsis thaliana)	Ubiquitin (Maize)	wheat (Triticum aestivum)	monocot	soil	T1	well-watered	NONE	11.127	3.6582	5	14.998	3.188	5
26	Anwar et al. (b)	2021	OAT (Arabidopsis thaliana)	Ubiquitin (Maize)	wheat (Triticum aestivum)	monocot	soil	T1	7 days no water	DROUGHT	149.215	24.145	5	172.776	20.336	5
27	Anwar et al. (c)	2021	OAT (Arabidopsis thaliana)	Ubiquitin (Maize)	wheat (Triticum aestivum)	monocot	soil	T1	14 days no water	DROUGHT	176.94	31.085	5	334.079	33.168	5
28	Anwar et al. (d)	2021	OAT (Arabidopsis thaliana)	Ubiquitin (Maize)	wheat (Triticum aestivum)	monocot	soil	T1	21 days no water	DROUGHT	298.273	22.608	5	531.229	30.399	5
29	Anwar et al. (e)	2021	OAT (Arabidopsis thaliana)	Ubiquitin (Maize)	wheat (Triticum aestivum)	monocot	solid	T1	150 mM (in vitro)	SALT
30	Anwar et al. (f)	2021	OAT (Arabidopsis thaliana)	Ubiquitin (Maize)	wheat (Triticum aestivum)	monocot	solid	T1	200 mM NaCl (in vitro)	SALT
31	Anwar et al. (g)	2021	OAT (Arabidopsis thaliana)	Ubiquitin (Maize)	wheat (Triticum aestivum)	monocot	soil	T1	unstressed (pot)	NONE	7.601	0.7	3	6.667	0.621	3																									29.123	0.455	3	28.48	0.649	3
32	Anwar et al. (j)	2021	OAT (Arabidopsis thaliana)	Ubiquitin (Maize)	wheat (Triticum aestivum)	monocot	soil	T1	250 mM NaCl x 30 days (pot)	SALT	91.948	26.318	3	268.563	33.929	3																									4.387	0.351	3	13.703	2.153	3
33	Guan et al. (a)	2019	P5CS (from Lolium perenne)	CaMV35S	swicthgrass (Panicum virgatum)	monocot	soil	T1	unstressed (TG1)	NONE	24.418	0.03	3	13.953	0.05	3	19.595	0.609	9	18.581	2.643	9																			2.327	0.348	3	2.353	0.152	3
34	Guan et al. (b)	2019	P5CS (from Lolium perenne)	CaMV35S	swicthgrass (Panicum virgatum)	monocot	soil	T1	200 mM NaCl every 2 days x 30 days ( TG1)	SALT	100.585	4.004	3	53.192	2.002	3	17.365	7.296	9	15.946	5.274	9																			1.577	0.368	3	1.482	0.123	3
35	Guan et al. (c)	2019	P5CS (from Lolium perenne)	CaMV35S	swicthgrass (Panicum virgatum)	monocot	soil	T1	400 mM NaCl every 2 days x 30 days (TG1)	SALT	262.43	30.035	3	186.27	6.006	3	13.514	0.81	9	9.798	1.419	9																			1.211	0.245	3	0.148	0.03	3
36	Guan et al. (d)	2019	P5CS (from Lolium perenne)	CaMV35S	swicthgrass (Panicum virgatum)	monocot	soil	T1	unstressed (TG4)	NONE	24.418	0.03	3	41.86	0.07	5	19.595	0.609	9	23.514	4.059	9																			2.327	0.348	3	2.368	0.356	3
37	Guan et al. (e)	2019	P5CS (from Lolium perenne)	CaMV35S	swicthgrass (Panicum virgatum)	monocot	soil	T1	200 mM NaCl every 2 days x 30 days (TG4)	SALT	100.585	4.004	3	256.65	1.138	3	17.365	7.296	9	22.907	3.453	9																			1.577	0.368	3	1.925	0.46	3
38	Guan et al. (f)	2019	P5CS (from Lolium perenne)	CaMV35S	swicthgrass (Panicum virgatum)	monocot	soil	T1	400 mM NaCl every 2 days x 30 days (TG4)	SALT	262.43	30.035	3	547.618	20.122	3	13.514	0.81	9	17.433	6.297	9																			1.211	0.245	3	1.648	0.429	3
39	Anoop et al.	2003	P5CS (Vigna Aconitifolia)	Ubiquitin (Maize)	rice (Oryza sativa)	monocot	solid	T2	Unstressed	NONE	18	0.4	5	26.5	0.55	5							95	1.2	25	94.5	1.95	25	205	20	5	180	11.5	5													21	0.5	5
40	Anoop et al.	2003	P5CS (Vigna Aconitifolia)	Ubiquitin (Maize)	rice (Oryza sativa)	monocot	solid	T2	200 mM NaCl	SALT	22	1.1	5	43.5	0.865	5							1	0.1	25	92.5	1.9	25	1	0.1	5	82.5	9.5	5													12	1.5	5
41	Yang et al.	2021	P5CS (Stipa purpurea)	CaMV35S	Arabidopsis thaliana	dicot	solid	T2	Unstressed	NONE	50.826	4.802	15	50.826	4.81	15																															2.541	0.038	3
42	Yang et al.	2021	P5CS (Stipa purpurea)	CaMV35S	Arabidopsis thaliana	dicot	solid	T2	12 days PEG 6000 5%	DROUGHT	361.361	3.711	15	471.07	4.88	15																															1.16	0.125	3
43	Reddy et al.	2015	P5CSF129A (Vigna Aconitifolia)	CaMV35S	sorghum (sorghum bicolor)	monocot	soil	T4	Unstressed	NONE	20	4.899	6	21.2	5.585	6																									6	0.49	6	6.34	0.805	6
44	Reddy et al.	2015	P5CSF129A (Vigna Aconitifolia)	CaMV35S	sorghum (sorghum bicolor)	monocot	soil	T4	100 mM NaCl (1 day)	SALT	34	7.348	6	55.2	7.668	6																									5.8	0.244	6	6.14	1.056	6
45	Reddy et al.	2015	P5CSF129A (Vigna Aconitifolia)	CaMV35S	sorghum (sorghum bicolor)	monocot	soil	T4	100 mM NaCl (2 days)	SALT	39	9.798	6	90	7.899	6																									4.2	1.225	6	5.36	0.942	6
46	Reddy et al.	2015	P5CSF129A (Vigna Aconitifolia)	CaMV35S	sorghum (sorghum bicolor)	monocot	soil	T4	100 mM NaCl (3 days)	SALT	36	4.899	6	88.6	9.736	6																									3.8	0.734	6	4.78	1.015	6
47	Reddy et al.	2015	P5CSF129A (Vigna Aconitifolia)	CaMV35S	sorghum (sorghum bicolor)	monocot	soil	T4	100 mM NaCl (4 days)	SALT	34	2.449	6	86	8.694	6																									2.1	1.469	6	4.4	1.148	6
48	Hong et al. (a)	2000	P5CSF129A (Vigna Aconitifolia)	CaMV35S	Tobacco (Nicotiana tabacum)	dicot	solid	T1	Unstressed	NONE	550	1.028	200	1878	1.371	200							98.28	22.818	200	99.018	26.884	200
49	Hong et al. (b)	2000	P5CSF129A (Vigna Aconitifolia)	CaMV35S	Tobacco (Nicotiana tabacum)	dicot	solid	T1	200 mM NaCl	SALT	1528	3.804	200	4034	6.915	200							8.723	22.811	200	66.094	60.818	200
50	Hong et al. (c)	2000	P5CS (Vigna Aconitifolia)	CaMV35S	Tobacco (Nicotiana tabacum)	dicot	soil	T1	Unstressed	NONE	243	1.028	200	1049	1.417	60							98.28	22.818	200	95.577	38.806	200
51	Hong et al. (d)	2000	P5CS (Vigna Aconitifolia)	CaMV35S	Tobacco (Nicotiana tabacum)	dicot	soil	T1	200 mM NaCl	SALT	1528	3.804	200	2188	4.016	200							8.723	22.811	200	21.867	64.629	200
52	Zhu et al. (a)	1998	P5CS (Vigna Aconitifolia)	ABA-inducible	Rice (Oryza sativa)	monocot	solid	T1	100 mM NaCl (5 days NaCl + 15 days without NaCl	SALT	27	2	6.5	57.75	0.975	6.5																															3.1	0.32	20
53	Su et al. (a)	2004	P5CS (mothbean)	constitutive (ACT rice)	Rice (Oryza sativa)	monocot	solid	T2	unstressed	NONE	483.546	1.697	8	1542.74	3.394	8
54	Su et al. (b)	2004	P5CS (mothbean)	ABA-inducible	Rice (Oryza sativa)	monocot	solid	T2	unstressed	NONE	483.546	1.697	8	627.458	2	8
55	Su et al. (c)	2004	P5CS (mothbean)	constitutive (ACT rice)	Rice (Oryza sativa)	monocot	solid	T2	10% PEG x 5 days	DROUGHT	1013.14	3.394	8	3292.72	7.353	8
56	Su et al. (d)	2004	P5CS (mothbean)	ABA-inducible	Rice (Oryza sativa)	monocot	solid	T2	10% PEG x 5 days	DROUGHT	1013.14	3.394	8	1680.9	3.313	8
57	Su et al. (e)	2004	P5CS (mothbean)	constitutive (ACT rice)	Rice (Oryza sativa)	monocot	solid	T2	10% PEG x 8 days	DROUGHT	3626.59	7.36	8	8335.41	10.182	8
58	Su et al. (f)	2004	P5CS (mothbean)	ABA-inducible	Rice (Oryza sativa)	monocot	solid	T2	10% PEG x 8 days	DROUGHT	3626.59	7.36	8	6999.9	6.942	8
59	Su et al. (d)	2004	P5CS (mothbean)	ABA-inducible	Rice (Oryza sativa)	monocot	solid	T2	unstressed	NONE	529.598	2.262	8	1669.38	3.959	8
60	Su et al. (g)	2004	P5CS (mothbean)	constitutive (ACT rice)	Rice (Oryza sativa)	monocot	solid	T2	unstressed	NONE	529.598	2.262	8	673.51	2.973	8
61	Su et al. (j)	2004	P5CS (mothbean)	constitutive (ACT rice)	Rice (Oryza sativa)	monocot	solid	T2	200 mM NaCl x 2 days	SALT	2832.2	3.959	8	6055.84	10.182	8
62	Su et al. (h)	2004	P5CS (mothbean)	ABA-inducible	Rice (Oryza sativa)	monocot	solid	T2	200 mM NaCl x 2 days	SALT	2832.2	3.959	8	4374.94	36.36	8
63	Su et al. (i)	2004	P5CS (mothbean)	constitutive (ACT rice)	Rice (Oryza sativa)	monocot	solid	T2	200 mM NaCl x 3 days	SALT	5123.28	9.616	8	11087	13.435	8
64	Su et al. (l)	2004	P5CS (mothbean)	ABA-inducible	Rice (Oryza sativa)	monocot	solid	T2	200 mM NaCl x 3 days	SALT	5123.28	9.616	8	9204.64	11.063	8
65	Su et al. (m)	2004	P5CS (mothbean)	constitutive (ACT rice)	Rice (Oryza sativa)	monocot	solid	T2	10% PEG x 2 weeks	DROUGHT
66	Su et al. (n)	2004	P5CS (mothbean)	ABA-inducible	Rice (Oryza sativa)	monocot	solid	T2	10% PEG x 2 weeks	DROUGHT
64	Su et al. (do	2004	P5CS (mothbean)	constitutive (ACT rice)	Rice (Oryza sativa)	monocot	solid	T2	200 mM NaCl x 4 weeks	SALT
67	Su et al. (p)	2004	P5CS (mothbean)	ABA-inducible	Rice (Oryza sativa)	monocot	solid	T2	200 mM NaCl x 4 weeks	SALT
68	Su et al. (q)	2004	P5CS (mothbean)	constitutive (ACT rice)	Rice (Oryza sativa)	monocot	soil	T2	(7 days no water + 2 days water) x 3	DROUGHT
69	Su et al. (r)	2004	P5CS (mothbean)	ABA-inducible	Rice (Oryza sativa)	monocot	soil	T2	(7 days no water + 2 days water) x 3	DROUGHT
70	Su et al. (s)	2004	P5CS (mothbean)	constitutive (ACT rice)	Rice (Oryza sativa)	monocot	soil	T2	300 mM NaCl (x 20 days)	SALT
71	Su et al. (t)	2004	P5CS (mothbean)	ABA-inducible	Rice (Oryza sativa)	monocot	soil	T2	300 mM NaCl (x 20 days)	SALT
72	Kavi Kishor et al.(a)	1995	P5CS (Vigna Aconitifolia)	CaMV35S	Tobacco (Nicotiana tabacum)	dicot	soil	T1	well watered	NONE	105	0.03	6	1178	0.443	6
73	Kavi Kishor et al.(b)	1995	P5CS (Vigna Aconitifolia)	CaMV35S	Tobacco (Nicotiana tabacum)	dicot	soil	T1	10 days with no water	DROUGHT	3260.57	484.25	6	6710.43	287.819	6
74	Kavi Kishor et al. (c)	1995	P5CS (Vigna Aconitifolia)	CaMV35S	Tobacco (Nicotiana tabacum)	dicot	soil	T1	unstressed	NONE																			2624.34	350.27	6	2522.28	315.298	6													30.256	2.312	6
75	Kavi Kishor et al. (d)	1995	P5CS (Vigna Aconitifolia)	CaMV35S	Tobacco (Nicotiana tabacum)	dicot	soil	T1	0,5 M NaCl	SALT																			972	173.193	6	1393.45	306.134	6													19.498	3.052	6
76	Wang et al.	2019	P5CS (Kosteletzkya virginica)	CaMV35S	Tobacco (Nicotiana tabacum)	dicot	solid	T1	unstressed	NONE	262.855	30.865	3	317.896	119.673	3																									1.915	0.268	3	2.045	0.172	3
77	Wang et al.	2019	P5CS (Kosteletzkya virginica)	CaMV35S	Tobacco (Nicotiana tabacum)	dicot	solid	T1	200 mM NaCl x 14 days	SALT	873.1	58.716	3	1439.73	195.47	3																									1.55	0.008	3	1.825	0.197	3
78	Chen et al. (a)	2013	P5CS1 (Phaseolus vulgaris)	CaMV35S	Arabidopsis thaliana	dicot	solid	T3	unstressed	NONE	28.955	2.282	3	80.95	2.04	3
79	Chen et al. (b)	2013	P5CS1 (Phaseolus vulgaris)	CaMV35S	Arabidopsis thaliana	dicot	solid	T3	100 mM NaCl	SALT	70.115	4.955	3	224.89	2.9	3
80	Chen et al. ( c )	2013	P5CS1 (Phaseolus vulgaris)	CaMV35S	Arabidopsis thaliana	dicot	solid	T3	200 mM NaCl	SALT	39.8	1.673	3	148.85	6.38	3
81	Chen et al. (d)	2013	P5CS2 (Phaseolus vulgaris)	CaMV35S	Arabidopsis thaliana	dicot	solid	T3	unstressed	NONE	28.955	2.282	3	79.57	2.58	3
82	Chen et al. (e)	2013	P5CS2 (Phaseolus vulgaris)	CaMV35S	Arabidopsis thaliana	dicot	solid	T3	100 mM NaCl	SALT	70.115	4.955	3	350.1	1.67	3
83	Chen et al. (f)	2013	P5CS2 (Phaseolus vulgaris)	CaMV35S	Arabidopsis thaliana	dicot	solid	T3	200 mM NaCl	SALT	39.8	1.673	3	280.85	6.38	3
84	Kumar et al.	2010	P5CSF129A (Vigna Aconitifolia)	CaMV35S	rice (Oryza sativa)	monocot	solid	T1	150 mM NaCl x 7 days	SALT							28	5.376	10	42.4	13.736	14
85	De campos et al.	2011	P5CSF129A (Vigna Aconitifolia)	CaMV35S	swingle citrumelo	dicot	soil	T1	well-watered	NONE	48.32	2.8	4	128.84	9.84	4
86	De campos et al.	2011	P5CSF129A (Vigna Aconitifolia)	CaMV35S	swingle citrumelo	dicot	soil	T1	moderate stress ( -2,3 to -2,4 Mpa)	DROUGHT	52.171	0.4	4	126.04	2.801	4
87	De campos et al.	2011	P5CSF129A (Vigna Aconitifolia)	CaMV35S	swingle citrumelo	dicot	soil	T1	severe stress ( -3,8 to -3,9 Mpa)	DROUGHT	118.687	9.84	4	127.9	13.322	4
88	De campos et al.	2011	P5CSF129A (Vigna Aconitifolia)	CaMV35S	swingle citrumelo	dicot	soil	T1	well-watered	NONE
89	De campos et al.	2011	P5CSF129A (Vigna Aconitifolia)	CaMV35S	swingle citrumelo	dicot	soil	T1	9 days without water	DROUGHT
90	De campos et al.	2011	P5CSF129A (Vigna Aconitifolia)	CaMV35S	swingle citrumelo	dicot	soil	T1	10 days without water	DROUGHT
91	De campos et al.	2011	P5CSF129A (Vigna Aconitifolia)	CaMV35S	swingle citrumelo	dicot	soil	T1	11 days without water	DROUGHT
92	De campos et al.	2011	P5CSF129A (Vigna Aconitifolia)	CaMV35S	swingle citrumelo	dicot	soil	T1	12 days without water	DROUGHT
93	De campos et al.	2011	P5CSF129A (Vigna Aconitifolia)	CaMV35S	swingle citrumelo	dicot	soil	T1	13 days without water	DROUGHT
94	De campos et al.	2011	P5CSF129A (Vigna Aconitifolia)	CaMV35S	swingle citrumelo	dicot	soil	T1	14 days without water	DROUGHT
95	Xia et al. (a)	2014	P5CS1 + P5CS2 (oryza sativa)	CaMV35S	Tobacco (Nicotiana tabacum)	monocot	solid	T2	unstressed	NONE	124.113	0.28	8	293.901	49.891	8																															2.704	0.183	8
96	Xia et al. (b)	2014	P5CS1 + P5CS2 (oryza sativa)	CaMV35S	Tobacco (Nicotiana tabacum)	monocot	solid	T2	200 mM NaCl	SALT	2834.77	301.94	8	4149.02	724.404	8																															0.942	0.469	8
97	Xia et al. ( c )	2014	P5CS1 + P5CS2 (oryza sativa)	CaMV35S	Tobacco (Nicotiana tabacum)	monocot	solid	T2	300 mM mannitol	DROUGHT	789.007	200.597	8	1542.7	296.157	8																															1.235	0.523	8
98	Zarei et al.	2012	P5CS (Vigna Aconitifolia)	CaMV35S	Tobacco (Nicotiana tabacum)	dicot	solid	T1	unstressed	NONE	91.777	5.645	4	103.178	11.378	4
99	Zarei et al.	2012	P5CS (Vigna Aconitifolia)	CaMV35S	Tobacco (Nicotiana tabacum)	dicot	solid	T1	5% PEG	DROUGHT	120	25.612	4	170.73	14.228	4
100	Zarei et al.	2012	P5CS (Vigna Aconitifolia)	CaMV35S	Tobacco (Nicotiana tabacum)	dicot	solid	T1	10% PEG	DROUGHT	151.013	4.234	4	259.675	11.29	4
101	Zarei et al.	2012	P5CS (Vigna Aconitifolia)	CaMV35S	Tobacco (Nicotiana tabacum)	dicot	solid	T1	20% PEG	DROUGHT	357.114	28.456	4	502.232	34.264	4
102	Zarei et al.	2012	P5CS (Vigna Aconitifolia)	CaMV35S	Tobacco (Nicotiana tabacum)	dicot	solid	T1	30% PEG	DROUGHT	405.507	25.768	4	616.053	17	4
103	Ghanti et al.	2011	P5CS (Vigna Aconitifolia)	CaMV35S	Chickpea (cicer arietinum)	dicot	liquid	T1	Unstressed	NONE																			40	0.001	3	44.8	1.643	3	7	0.001	3	7.86	0.391	3	1.86	0.173	3	2.27	0.263	3
104	Ghanti et al.	2011	P5CS (Vigna Aconitifolia)	CaMV35S	Chickpea (cicer arietinum)	dicot	liquid	T1	NaCl 10 mM	SALT																			42	0.001	3	44.2	1.924	3	5	0.001	3	7.526	0.27	3	1.64	0.173	3	2.1	0.243	3
105	Ghanti et al.	2011	P5CS (Vigna Aconitifolia)	CaMV35S	Chickpea (cicer arietinum)	dicot	liquid	T1	NaCl 50 mM	SALT																			30	0.001	3	45.2	1.643	3	4	0.001	3	7.06	0.416	3	1.35	0.259	3	1.996	0.275	3
106	Ghanti et al.	2011	P5CS (Vigna Aconitifolia)	CaMV35S	Chickpea (cicer arietinum)	dicot	liquid	T1	NaCl 100 mM	SALT																			10	0.001	3	43.6	2.074	3	2	0.001	3	7	0.332	3	1.11	0.207	3	1.76	0.227	3
107	Ghanti et al.	2011	P5CS (Vigna Aconitifolia)	CaMV35S	Chickpea (cicer arietinum)	dicot	liquid	T1	NaCl 150 mM	SALT																			0.001	0.001	3	42.2	2.168	3	0.001	0.001	3	6.9	0.324	3	0.001	0.001	3	1.45	0.221	3
108	Ghanti et al.	2011	P5CS (Vigna Aconitifolia)	CaMV35S	Chickpea (cicer arietinum)	dicot	liquid	T1	NaCl 200 mM	SALT																			0.001	0.001	3	42	1.581	3	0.001	0.001	3	6.66	0.207	3	0.001	0.001	3	1.29	0.226	3
109	Ghanti et al.	2011	P5CS (Vigna Aconitifolia)	CaMV35S	Chickpea (cicer arietinum)	dicot	liquid	T1	NaCl 250 mM	SALT																			0.001	0.001	3	41.8	2.387	3	0.001	0.001	3	6.64	0.181	3	0.001	0.001	3	1.038	0.249	3
110	Roosens et al.	2002	OAT (Arabidopsis thaliana)	CaMV35S	Nicotiana plumbaginifolia	dicot	solid	T1	Unstresed	NONE	0.09	0.02	4	0.352	0.015	4							83.41	63.116	50	81.488	31.804	50
111	Roosens et al.	2002	OAT (Arabidopsis thaliana)	CaMV35S	Nicotiana plumbaginifolia	dicot	solid	T1	NaCl 200 mM	SALT	1.232	0.131	4	2.178	0.114	4							21.819	35.065	50	44.793	30.088	50
112	Roosens et al.	2002	OAT (Arabidopsis thaliana)	CaMV35S	Nicotiana plumbaginifolia	dicot	solid	T1	200 mM Mannitol	DROUGHT	1.091	0.3	4	2.165	0.426	4							5.124	14.021	50	19.257	12.802	50
113	Rihai et al.	2013	P5CS (Vigna Aconitifolia)	CaMV35S	Nicotiana plumbaginifolia	dicot	solid	T1	Unstressed	NONE																															13.385	1.024	1	16.965	0.782	1
114	Rihai et al.	2013	P5CS (Vigna Aconitifolia)	CaMV35S	Nicotiana plumbaginifolia	dicot	solid	T1	100 mM Nacl	SALT																															11.673	0.856	1	16.343	0.934	1
115	Rihai et al.	2013	P5CS (Vigna Aconitifolia)	CaMV35S	Nicotiana plumbaginifolia	dicot	solid	T1	150 mM Nacl	SALT																															6.383	0.937	1	15.564	1.712	1
116	Rihai et al.	2013	P5CS (Vigna Aconitifolia)	CaMV35S	Nicotiana plumbaginifolia	dicot	solid	T1	200 mM NaCl	SALT																															4.359	1.015	1	7.316	0.473	1
117	Rihai et al.	2013	P5CS (Vigna Aconitifolia)	CaMV35S	Nicotiana plumbaginifolia	dicot	solid	T1	250 mM Nacl	SALT																															2.724	0.623	1	6.304	0.473	1
118	Karthikeyan et al.	2011	P5CS (Arabidopsi thaliana)	CaMV35S	Nicotiana plumbaginifolia	dicot	solid	T2	200 mM NaCl	SALT							20	2.91	7	45	7.973	10
119	Anwar et al.	2020	OAT (Triticum aestivum)	Ubiquitin (Maize)	Triticum aestivum	monocot	solid	T2	150 mMNaCl	SALT													14.88	3.531	3	61.903	6.27	3																			1.52	0.237	3
120	Anwar et al.	2020	OAT (Triticum aestivum)	Ubiquitin (Maize)	Triticum aestivum	monocot	solid	T2	well-watered	NONE	7.769	0.559	3	7.662	0.544	3
121	Anwar et al.	2020	OAT (Triticum aestivum)	Ubiquitin (Maize)	Triticum aestivum	monocot	soil	T2	17 days with no water	DROUGHT	30.381	0.03	3	187.972	9.63	3
122	Dubrovna et al.	2020	ProDH (RNA interference)	CaMV35S	Triticum aestivum	monocot	soil	T3	well-watered	NONE	20.881	1.782	1	41.292	2.807	1
123	Dubrovna et al.	2020	ProDH (RNA interference)	CaMV35S	Triticum aestivum	monocot	soil	T3	30% Field capacity (v/s 70%) - no water	DROUGHT	41.408	2.376	1	199.407	9.881	1	59.2	6	1	80.6	4.783	1							88.8	5.6	1	137.866	10.258	1	23.4	1.8	1	26.733	0.605	1
124	Guan et al.	2018	P5CS (Puccinellia chinampoensis)	Ubiquitin (Maize)	swicthgrass (Panicum virgatum)	monocot	soil	T0	unstressed	NONE	22.785	0.01	6	75.124	0.01	6	35.13	4.29	9	61.776	6.939	9
125	Guan et al.	2018	P5CS (Puccinellia chinampoensis)	Ubiquitin (Maize)	swicthgrass (Panicum virgatum)	monocot	soil	T0	150 mM Nacl	SALT	83.544	0.01	6	465.192	18.788	6
126	Guan et al.	2018	P5CS (Puccinellia chinampoensis)	Ubiquitin (Maize)	swicthgrass (Panicum virgatum)	monocot	soil	T1	250 mM Nacl	SALT	440.553	37.207	6	1455.7	66.591	6
127	Guan et al.	2018	P5CS (Puccinellia chinampoensis)	Ubiquitin (Maize)	swicthgrass (Panicum virgatum)	monocot	soil	T2	350 mM NaCl	SALT
128	Guan et al.	2020	P5CS1 (Puccinellia chinampoensis)	Ubiquitin (Maize)	swicthgrass (Panicum virgatum)	monocot	soil	T1	unstressed	NONE	11.745	0.9613	3	14.21	1.569	3
129	Guan et al.	2020	P5CS1 (Puccinellia chinampoensis)	Ubiquitin (Maize)	swicthgrass (Panicum virgatum)	monocot	soil	T1	350 mM NaCl	SALT	533.328	29.32	3	1083.59	75.891	3																									0.157	0.0277	3	0.217	0.002	3
130	Guan et al.	2020	P5CS2 (Puccinellia chinampoensis)	Ubiquitin (Maize)	swicthgrass (Panicum virgatum)	monocot	soil	T1	unstressed	NONE	11.745	0.9613	3	21.45	2.46	3
131	Guan et al.	2020	P5CS2 (Puccinellia chinampoensis)	Ubiquitin (Maize)	swicthgrass (Panicum virgatum)	monocot	soil	T1	350 mM NaCl	SALT	533.328	29.32	3	980.95	105.575	3																									0.157	0.0277	3	0.196	0.021	3
132	Li et al.	2020	ProDH1 (microRNA silencing)	CaMV35S	potato (Solanum tuberosum)	dicot	soil	T1	well-watered	DROUGHT	22.99	8.092	3	25.606	6.964	3																									36.068	0.001	3	37.934	0.976	3
133	Li et al.	2020	ProDH1 (microRNA silencing)	CaMV35S	potato (Solanum tuberosum)	dicot	soil	T1	14 days with no water	DROUGHT	36.332	2.471	3	73.906	4.882	3																									17.383	2.4	3	30.078	1.455	3
134	Liu et al	2014	P5CR ( Ipomoea batatas)	CaMV35S	sweet potato (Ipomoea batatas)	dicot	soil	T1	unstressed	SALT																															41.87	1.299	3	42.45	1.18	3
135	Liu et al	2014	P5CR ( Ipomoea batatas)	CaMV35S	sweet potato (Ipomoea batatas)	dicot	soil	T1	200 mM NaCl (4 weeks)	SALT																															19.123	1.153	3	27.864	1.314	3
136	Liu et al	2014	P5CR ( Ipomoea batatas)	CaMV35S	sweet potato (Ipomoea batatas)	dicot	soil	T1	86 mM NaCl (4 weeks)	SALT	25.21	2.858	3	39.308	3.11	3																															1.67	1.143	3
137	Ma et al.	2008	P5CR (Triticum aestivum)	CaMV35S	Arabidopsis thaliana	dicot	soil	T3	unstressed	NONE																																					9.37	0.22	25
138	Ma et al.	2008	P5CR (Triticum aestivum)	CaMV35S	Arabidopsis thaliana	dicot	soil	T3	50 mM NaCl	SALT																																					4.88	0.31	25
139	Ma et al.	2008	P5CR (Triticum aestivum)	CaMV35S	Arabidopsis thaliana	dicot	soil	T3	100 mM NaCl	SALT																																					2.93	0.11	25
140	Ma et al.	2008	P5CR (Triticum aestivum)	CaMV35S	Arabidopsis thaliana	dicot	soil	T3	unstressed	SALT	0.72	0.229	18	3.119	1.278	18
141	Ma et al.	2008	P5CR (Triticum aestivum)	CaMV35S	Arabidopsis thaliana	dicot	soil	T3	150 mM NaCl	SALT	2.274	0.229	18	5.679	1.233	18
142	Ma et al.	2008	P5CR (Triticum aestivum)	CaMV35S	Arabidopsis thaliana	dicot	soil	T3	PEG 8%	DROUGHT	1.457	0.174	18	4.385	1.213	18
143	Mani et al	2002	ProDH (Antisense expression)	CaMV35S	Arabidopsis thaliana	dicot	soil	T3	unstressed	DROUGHT	102.019	52.737	1	242.617	108.99	1
144	Mani et al	2002	ProDH (Antisense expression)	CaMV35S	Arabidopsis thaliana	dicot	soil	T3	PEG 20% (24 h)	DROUGHT	1845.81	189.854	1	2679.85	495.731	1
145	Mani et al	2002	ProDH (Antisense expression)	CaMV35S	Arabidopsis thaliana	dicot	soil	T3	100 mM NaCl	SALT
146	Rastgar et al	2011	P5CS (Arabidopsi thaliana)	CaMV35S	Tobacco (Nicotiana tabacum)	dicot	solid	T2	unstressed	NONE	152.249	0.004	20	1210.93	58.232	20							69	0.0268	20	70	0.03	20
147	Rastgar et al	2011	P5CS (Arabidopsi thaliana)	CaMV35S	Tobacco (Nicotiana tabacum)	dicot	solid	T2	50 mM NaCl	SALT													25	0.0358	20	36	0.0626	20
148	Rastgar et al	2011	P5CS (Arabidopsi thaliana)	CaMV35S	Tobacco (Nicotiana tabacum)	dicot	solid	T2	100 mM NaCl	SALT	293.287	0.004	20	2085.94	174.69	20							0.01	0.0001	20	30	0.0089	20
149	Rastgar et al	2011	P5CS (Arabidopsi thaliana)	CaMV35S	Tobacco (Nicotiana tabacum)	dicot	solid	T2	150 mM Nacl	SALT													0.01	0.0001	20	19	0.0116	20
150	Rastgar et al	2011	P5CS (Arabidopsi thaliana)	CaMV35S	Tobacco (Nicotiana tabacum)	dicot	solid	T2	200 mM NaCl	SALT	0.001	0.001	20	2960.93	314.44	20							0.01	0.0001	20	18	0.0402	20
151	Rastgar et al	2011	P5CS (Arabidopsi thaliana)	CaMV35S	Tobacco (Nicotiana tabacum)	dicot	solid	T2	250 mM Nacl	SALT	0.001	0.001	20	3812.51	698.77	20							0.01	0.0001	20	0.01	0.001	20
152	Razavizadeh et al	2009	P5CS (Vigna Aconitifolia)	CaMV35S	Tobacco (Nicotiana tabacum)	dicot	solid	T1	unstressesd (leaves)	NONE	9.373	0.303	3	10.945	0.604	3
153	Razavizadeh et al	2009	P5CS (Vigna Aconitifolia)	CaMV35S	Tobacco (Nicotiana tabacum)	dicot	solid	T1	300 mM NaCl (4 h) leaves	SALT	10.595	0.707	3	12.109	0.907	3
154	Razavizadeh et al	2009	P5CS (Vigna Aconitifolia)	CaMV35S	Tobacco (Nicotiana tabacum)	dicot	solid	T1	300 mM NaCl (8 h) leaves	SALT	12.924	0.01	3	14.554	1.008	3
155	Razavizadeh et al	2009	P5CS (Vigna Aconitifolia)	CaMV35S	Tobacco (Nicotiana tabacum)	dicot	solid	T1	300 mM NaCl (12 h) leaves	SALT	15.194	0.404	3	17.873	0.908	3
156	Razavizadeh et al	2009	P5CS (Vigna Aconitifolia)	CaMV35S	Tobacco (Nicotiana tabacum)	dicot	solid	T1	300 mM NaCl (24 h) leaves	SALT	19.851	0.303	3	20.2	0.807	3
157	Razavizadeh et al	2009	P5CS (Vigna Aconitifolia)	CaMV35S	Tobacco (Nicotiana tabacum)	dicot	solid	T1	300 mM NaCl (48 h) leaves	SALT	26.022	0.407	3	39.935	1.21	3
158	Razavizadeh et al	2009	P5CS (Vigna Aconitifolia)	CaMV35S	Tobacco (Nicotiana tabacum)	dicot	solid	T1	unstressesd (roots)	NONE	5.327	0.305	3	6.264	0.269	3
159	Razavizadeh et al	2009	P5CS (Vigna Aconitifolia)	CaMV35S	Tobacco (Nicotiana tabacum)	dicot	solid	T1	300 mM NaCl (4 h) roots	SALT	6.349	0.294	3	6.563	0.738	3
160	Razavizadeh et al	2009	P5CS (Vigna Aconitifolia)	CaMV35S	Tobacco (Nicotiana tabacum)	dicot	solid	T1	300 mM NaCl (8 h) roots	SALT	7.244	0.142	3	8.139	0.669	3
161	Razavizadeh et al	2009	P5CS (Vigna Aconitifolia)	CaMV35S	Tobacco (Nicotiana tabacum)	dicot	solid	T1	300 mM NaCl (12 h) roots	SALT	9.631	0.665	3	11.889	0.885	3
162	Razavizadeh et al	2009	P5CS (Vigna Aconitifolia)	CaMV35S	Tobacco (Nicotiana tabacum)	dicot	solid	T1	300 mM NaCl (24 h) roots	SALT	13.977	0.598	3	17.898	0.739	3
163	Razavizadeh et al	2009	P5CS (Vigna Aconitifolia)	CaMV35S	Tobacco (Nicotiana tabacum)	dicot	solid	T1	300 mM NaCl (48 h) roots	SALT	21.562	0.808	3	25.569	0.812	3
164	Rihai et al	2012	P5CS (Vigna Aconitifolia)	CaMV35S	Nicotiana plumbaginifolia	dicot	solid	T1	Unstressed	NONE	20.966	6.807	1	22.805	3.31	1
165	Rihai et al	2012	P5CS (Vigna Aconitifolia)	CaMV35S	Nicotiana plumbaginifolia	dicot	solid	T1	100 mM Nacl	SALT	40.276	5.149	1	44.322	4.782	1
166	Rihai et al	2012	P5CS (Vigna Aconitifolia)	CaMV35S	Nicotiana plumbaginifolia	dicot	solid	T1	150 mM Nacl	SALT	47.266	4.234	1	62.897	3.678	1
167	Rihai et al	2012	P5CS (Vigna Aconitifolia)	CaMV35S	Nicotiana plumbaginifolia	dicot	solid	T1	200 mM NaCl	SALT	53.334	4.05	1	69.702	2.575	1
168	Rihai et al	2012	P5CS (Vigna Aconitifolia)	CaMV35S	Nicotiana plumbaginifolia	dicot	solid	T1	250 mM Nacl	SALT
169	Vendruscolo et al	2007	P5CS (Vigna Aconitifolia)	AIPC (stress.inducible)	wheat (Triticum aestivum)	monocot	soil	T1	well-watered	NONE
170	Vendruscolo et al	2007	P5CS (Vigna Aconitifolia)	AIPC (stress.inducible)	wheat (Triticum aestivum)	monocot	soil	T1	4 days no water (pot)	DROUGHT
171	Vendruscolo et al	2007	P5CS (Vigna Aconitifolia)	AIPC (stress.inducible)	wheat (Triticum aestivum)	monocot	soil	T1	8 days no water (pot)	DROUGHT
172	Vendruscolo et al	2007	P5CS (Vigna Aconitifolia)	AIPC (stress.inducible)	wheat (Triticum aestivum)	monocot	soil	T1	14 days no water (pot)	DROUGHT
173	You et al	2012	OAT (Oryza sativa)	Ubiquitin (Maize)	Rice (oryza sativa ssp. japonica cv Zhonghua 11)	monocot	solid	T3	well-watered	NONE	13.478	0.656	3	22.44	3.651	3
174	You et al	2012	OAT (Oryza sativa)	Ubiquitin (Maize)	Rice (oryza sativa ssp. japonica cv Zhonghua 11)	monocot	solid	T3	No water ( for 4 days)	DROUGHT	63.734	1.1154	3	49.7	2.862	3
175	You et al	2012	OAT (Oryza sativa)	Ubiquitin (Maize)	Rice (oryza sativa ssp. japonica cv Zhonghua 11)	monocot	solid	T3	No water ( for 7 days)	DROUGHT	813.707	52.686	3	666.05	34.868	3
176	You et al	2012	OAT (Oryza sativa)	Ubiquitin (Maize)	Rice (oryza sativa ssp. japonica cv Zhonghua 11)	monocot	solid	T3	No water (at seedling stage)	DROUGHT
177	You et al	2012	OAT (Oryza sativa)	Ubiquitin (Maize)	Rice (oryza sativa ssp. japonica cv Zhonghua 11)	monocot	solid	T3	Unstresed (no mannitol)	NONE							13.574	1.335	6	12.871	2.137	6
178	You et al	2012	OAT (Oryza sativa)	Ubiquitin (Maize)	Rice (oryza sativa ssp. japonica cv Zhonghua 11)	monocot	solid	T3	150 mM Mannitol	DROUGHT							2.626	0.424	6	3.774	0.777	6
179	Wu et al	2003	OAT (Arabidopsis thaliana)	35S x 2	Rice (oryza sativa ssp. japonica cv Zhonghua 11)	monocot	solid	T3	unstressed	NONE	1.251	0.074	3	12.513	0.699	3	10.35	0.513	30	11.232	0.582	30																									8.079	0.377	30
180	Wu et al	2003	OAT (Arabidopsis thaliana)	35S x 2	Rice (oryza sativa ssp. japonica cv Zhonghua 11)	monocot	solid	T3	100 mM NaCl ( for 3 weeks)	SALT	4.749	0.207	3	27.437	1.049	3	7.338	0.404	30	10.187	0.359	30																									6.4	0.24	30
181	Wu et al	2003	OAT (Arabidopsis thaliana)	35S x 2	Rice (oryza sativa ssp. japonica cv Zhonghua 11)	monocot	solid	T4	200 mM NaCl (for 3 weeks)	SALT	5.631	0.195	3	36.767	1.66	3	4.44	0.209	30	7.39	0.348	30																									4.347	0.195	30
182	Wu et al	2003	OAT (Arabidopsis thaliana)	35S x 2	Rice (oryza sativa ssp. japonica cv Zhonghua 11)	monocot	solid	T1	300 mM NaCl (for 3 weeks)	SALT	4.223	0.386	3	41.624	2.098	3	3.02	0.115	30	5.131	0.235	30																									2.908	0.095	30
183	Wu et al	2003	OAT (Arabidopsis thaliana)	35S x 2	Rice (oryza sativa ssp. japonica cv Zhonghua 11)	monocot	solid	T2	400 mM NaCl ( for 3 weeks)	SALT	2.816	0.387	3	35.553	1.546	3	2.058	0.0705	30	3.897	0.182	30																									2.106	0.09	30
184	Mattioli et al	2008	P5CS1 (Arabidopsi thaliana)	CaMV35S	Arabidopsis thaliana	dicot	soil	T3	unstressed	NONE	0.153	0.036	4	0.04	0.022	4	39.5	6.572	30	4.4	6.572	30
185	Mattioli et al	2008	P5CS1 (Arabidopsi thaliana)	CaMV35S	Arabidopsis thaliana	dicot	soil	T3	100 mM Nacl (55 days)	SALT	0.851	0.048	4	0.344	0.036	4	37.9	9.859	30	13.5	3.535	50
186	Zhang et al	2015	P5CS (Solanum torvum)	CaMV35S	Soybean (Glycine max)	dicot	soil	T2	unstressed	NONE	27	6	6	54	6.896	6	31.1	1	6	29.95	1.658	6							18	4	6	18.9	1.658	6							49.6	3.2	6	49.6	1.6	6
187	Zhang et al	2015	P5CS (Solanum torvum)	CaMV35S	Soybean (Glycine max)	dicot	soil	T2	200 mM NaCl	SALT	186.3	10.7	6	573.85	15.562		22.3	1.4	6	27.7	1.323	6							4	0.8	6	13.35	2.04	6							37.3	4.6	6	44.6	2.609	6
188	Zhang et al	2015	P5CS (Solanum torvum)	CaMV35S	Soybean (Glycine max)	dicot	Hydroponic	T3	unstressed	NONE	30.9	4.3	8	41.55	7.023	8
189	Zhang et al	2015	P5CS (Solanum torvum)	CaMV35S	Soybean (Glycine max)	dicot	Hydroponic	T3	100 mM	SALT	208.2	12.7	8	601.7	14.964	8	17.8	1.2	8	22.65	2.657	8							5.6	3	8	13.3	2.871	8							30.1	3.3	8	34.7	2.787	8
190	Gerasimova et al	2010	OAT (Medicago truncatula)	CaMV35S	Tobacco (Nicotiana tabacum)	dicot	solid	T1	unstressed	NONE	448.15	60.322	7.5	3730.1	311.862	7.5
191	Gerasimova et al	2010	OAT (Medicago truncatula)	CaMV35S	Tobacco (Nicotiana tabacum)	dicot	solid	T1	300 mM NaCl (5 weeks)	SALT	252.27	43.557	7.5	2333.8	226.855	7.5
192	Gubis et al	2007	P5CSF129A (Vigna Aconitifolia)	CaMV35S	Tobacco (Nicotiana tabacum)	dicot	soil	T1	70% Field capacity ( well-watered)	NONE	0.605	12.089	6	11.709	12.2	6
193	Gubis et al	2007	P5CSF129A (Vigna Aconitifolia)	CaMV35S	Tobacco (Nicotiana tabacum)	dicot	soil	T1	30% Field capacity (no water)	DROUGHT	3.608	9.979	6	17.669	9.807	6
194	Kocsy et al	2005	P5CR (Arabidopsi thaliana)	Heat shock promoter	Soybean (Glycine max)	dicot	solid	T3	well-watered	NONE	0.55	0.04	3	0.52	0.05	3
195	Kocsy et al	2005	P5CR (Arabidopsi thaliana)	Heat shock promoter	Soybean (Glycine max)	dicot	solid	T3	no water for 10 days	DROUGHT	35.205	1.053	3	57.206	3.476	3
196	Kocsy et al	2005	P5CR (Arabidopsi thaliana)	Heat shock promoter	Soybean (Glycine max)	dicot	solid	T3	rewatered once and no water for 10 more days	DROUGHT	71.211	5.478	3	84.063	6.324	3
197	Bahramnejad	2015	P5CS (Nicotiana tabacum)	CaMV35S	strawberry (Fragaria ananassa)	dicot	solid	T1	unstressed	NONE	0.159	0.015	5	0.236	0.033	5																									0.669	0.121	5	0.789	0.055	5
198	Bahramnejad	2015	P5CS (Nicotiana tabacum)	CaMV35S	strawberry (Fragaria ananassa)	dicot	solid	T1	0,8 % PEG 6000	DROUGHT	0.21	0.018	5	0.348	0.056	5																									0.529	0.169	5	0.642	0.05	5
199	Bahramnejad	2015	P5CS (Nicotiana tabacum)	CaMV35S	strawberry (Fragaria ananassa)	dicot	solid	T1	16 % PEG 6000	DROUGHT	0.407	0.159	5	0.498	0.098	5																									0.457	0.109	5	0.783	0.015	5
[truncated: 69 more columns]

## Sheet: References
Dubrovna et al (2015) WATER DEFICIENCY TOLERANCE OF GENETICALLY MODIFIED COMMON WHEAT CV. ZYMOYARKA, CONTAINING A HETEROLOGOUS ORNITHINE-Δ-AMINOTRANSFERASE GENE	AGRICULTURAL SCIENCE AND PRACTICE Vol. 8 No. 1 2021
Chen et al ( 2021) Expression of the pyrroline-5-carboxylate reductase (P5CR) gene from the wild grapevine Vitis yeshanensis promotes drought resistance in transgenic Arabidopsis. Plant Physiology and Biochemistry 168, 188–201
Li et al (2018) Isolation, Transformation and Overexpression of Sugarcane SoP5CS Gene for Drought Tolerance Improvement. Sugar Tech 20(4):464–473
Surekha et al (2014). Expression of the Vigna aconitifolia P5CSF129A gene in transgenic pigeonpea enhances proline accumulation and salt tolerance. Plant Cell Tiss Organ Cult, 116, 27–36.
Feng et al (2022 ) Revisiting the role of delta-1-pyrroline-5-carboxylate synthetase in drought-tolerant crop breeding. The Crop Journal 10. 1213–1218
De Lima et al. Evaluation of wheat events transformed with the p5cs gene under conditions of water stress) . Revista de Ciências Agrárias, 2019, 42(2): 448-455
Anwar et al. Expression of Arabidopsis Ornithine Aminotransferase (AtOAT) encoded gene enhances multiple abiotic stress tolerances in wheat. Plant Cell Rep 40, 1155–1170 (2021)
Guan et al. (2019). Overexpression of the Lolium perenne L. delta1-pyrroline 5-carboxylate synthase (LpP5CS) gene results in morphological alterations and salinity tolerance in switchgrass. (Panicum virgatum L.). PLoS ONE 14(7):
Anoop et al. (2003). Transgenic indica Rice cv IR-50 Over-expressing Vigna aconitifolia delta-1--Pyrroline-5-CarboxylateSynthetasecDNA ShowsToleranceto High Salt . J. Plant Biochemistry & Biotechnology Vol. 12, 109-116
Yang et al. (2021) Functional Characterization of the Stipa purpurea P5CS Gene under Drought Stress Conditions. Int. J. Mol. Sci.,22,9599
Reddy et al (2015). Proline over-accumulation alleviates salt stress and protects photosynthetic and antioxidant enzyme activities in transgenic sorghum [Sorghum bicolor (L.) Moench]. Plant Physiology and Biochemistry 94, 104e113
Hong et al. (2000) Removal of Feedback Inhibition of 􏰀1-Pyrroline-5- Carboxylate Synthetase Results in Increased Proline Accumulation and Protection of Plants from Osmotic Stress. Plant Physiology, 122, 1129–1136,
Zhu et al (1998). Overexpression of a D1-pyrroline-5-carboxylate synthetase gene and analysis of tolerance to water- and salt-stress in transgenic rice. Plant Science 139, 41–48
Su et al (2004). Stress-inducible synthesis of proline in transgenic rice confers faster growth under stress conditions than that with constitutive synthesis. Plant Science 166, 941–948
Kavi Kishor et al. (1995) Overexpression of A1-Pyrroline-5-CarboxylateSynthetase lncreases Proline Production and Confers Osmotolerance inTransgenic Plants. Plant Physiol., 108, 1387-1394.
Wang et al (2019) . OVEREXPRESSION OF KVP5CS1 INCREASES SALT TOLERANCE IN TRANSGENIC TOBACCO. Pak. J. Bot., 51(3): 831-836, 2019.
Molinari et al. (2007) Evaluation of the stress-inducible production of proline in transgenic sugarcane (Saccharum spp.): osmotic adjustment, chlorophyll fluorescence and oxidative stress. Physiologia Plantarum 130: 218–229
Chen et al (2013) Two P5CS genes from common bean exhibiting different tolerance to salt stress in transgenic Arabidopsis J. Genet. 92, 461–469
Kumar et al. (2010) Enhanced proline accumulation and salt stress tolerance of P5CSF129A gene. Plant Biotechnol Rep , 4,37–48
De Campos et al. (2011) Drought tolerance and antioxidant enzymatic activity in transgenic ‘Swingle’ citrumelo plants over-accumulating proline. Environmental and Experimental Botany 72, 242–250
Rihai et al (2013) Effect of salinity on growth, chlorophyll, carbohydrate and protein contents of transgenic Nicotiana Plumbaginifolia over expressing P5CS gene. E3 Journal of Environmental Research and Management, 4, 0163-0170
Zia et al (2014). Co-expression of rice OsP5CS1 and OsP5CS2 genes in transgenic tobacco resulted in elevated proline biosynthesis and enhanced abiotic stress tolerance. Chin J Appl Environ Biol,20 (4): 717-722
Zarei et al (2012). The role of over expression of P5CS gene on proline, catalase, ascorbate peroxidase activity and lipid peroxidation of transgenic tobacco (Nicotiana tabacum L.) plant under in vitro drought stress. Journal of Cell and Molecular Research, 4 (1), 43-49
Ghanti et al (2011). Heterologous expression of P5CS gene in chickpea enhances salt tolerance without affecting yield. BIOLOGIA PLANTARUM 55 (4): 634-640
Roosens et al (2002). Overexpression of ornithine-􏰀-aminotransferase increases proline biosynthesis and confers osmotolerance in transgenic plants. Molecular Breeding 9: 73–80
Mahboobeh and Akbar (2013) Effect of salinity on growth, chlorophyll, carbohydrate and protein contents of transgenic Nicotiana Plumbaginifolia over expressing P5CS gene. E3 Journal of Environmental Research and Management Vol. 4(1). 0163-0170
Karthikeyan et al (2011) Transgenic indica rice cv. ADT 43 expressinga D1-pyrroline-5-carboxylate synthetase (P5CS) gene from Vigna aconitifolia demonstrates salt tolerance. Plant Cell Tiss Organ Cult. 107:383–395
Anwar et al. (2020). Cloning and molecular characterization of Triticum aestivum ornithine aminotransferase (TaOAT) encoding genes BMC Plant Biology. 20:187
Dubrovna et al. (2020). RESISTANCE OF GENETICALLY MODIFIED WHEAT PLANTS, CONTAINING A DOUBLE-STRANDED RNA SUPPRESSOR OF THE PROLINE DEHYDROGENASE GENE, TO SOIL MOISTURE DEFICIENCY. Agricultural Science and Practice, Vol. 7, No. 2
Guan et al. (2018) Overexpression of gene encoding the key enzyme involved in proline- biosynthesis (PuP5CS) to improve salt tolerance in switchgrass (Panicum virgatum L.). Plant Cell Reports, 37:1187–1199
Guan et al (2020). Proline Biosynthesis Enzyme Genes Confer Salt Tolerance to Switchgrass (Panicum virgatum L.) in Cooperation With Polyamines Metabolisman et al.Front. Plant Sci. 11:46.
Li et al. (2020) Enhanced drought tolerance with artificial microRNA-mediated StProDH1 gene silencing in potato. Crop Science. 60, 462–1471.
Liu et al (2014) Overexpression of IbP5CR enhances salt tolerance in transgenic sweetpotato. Plant Cell Tiss Organ Cult. 117:1–16
Ma et al (2008) Isolation, expression analysis and chromosomal location of P5CR gene in common wheat (Triticum aestivum L.). South African Journal of Botany 74 , 705–712
Mani et al (2002) Altered Levels of Proline Dehydrogenase Cause Hypersensitivity to Proline and Its Analogs in Arabidopsis. Plant Physiology, 128, 73–83
Rastgar et al (2011). Growth assessments of Nicotianat abaccum cv. Xanthi transformed with Arabidopsis thaliana P5CS under salt stress. African Journal of Biotechnology 10 (43), 8539-8552
Razavizadeh et al (2009) Effects of salt stress on proline content, expression.BIOLOGICAL LETT., 46(2), 63–75 of delta-1-pyrroline-5-carboxylate synthetase, and activities of catalase and ascorbate peroxidase in transgenic tobacco plants. BIOLOGICAL LETT., 46(2), 63–75
Rihai et al (2012) Responses of Transgenic Tobacco (Nicotiana plambaginifolia) Over- Expressing P5CS Gene Under in vitro Salt Stress. Progress i Biological Sciences , 2, 76-84
Vendruscolo et al (2007) Stress-induced synthesis of proline confers tolerance to water deficit in transgenic wheat. ournal of Plant Physiology 164, 1367—1376
You et al (2012) An ornithine ı-aminotransferase gene OsOAT confers drought and oxidative stress tolerance in rice. Plant Science 197, 59–69
Wu et al (2003) Over-expression of an Arabidopsis delta-OAT gene enhances salt and drought tolerance in transgenic rice. Chinese Science Bulletin, 48, 23 , 2594
Mattioli et al (2008). Modulation of intracellular proline levels affects flowering time and inflorescence architecture in Arabidopsis. Plant Molecular Biology, 66, 277–288
Zhang et al (2015) Enhanced Salt Tolerance of Transgenic Vegetable Soybeans Resulting from Overexpression of a Novel Pyrroline-5-carboxylate synthase gene from solanum torvum Swartz. Hort. Environ. Biotechnol. 56(1):94-104
Gerasomoca et al (2010) Tobacco Transformants Expressing the Medicago truncatula Ornithine Aminotransferase cDNA. Russian Journal of Genetics, 46, (7) 890–893
Gubis et al (2007) Transformed tobacco plants with increased tolerance to drought. South African Journal of Botany 73, 505–511
Kocsy et al (2005) Genetic manipulation of proline levels affects antioxidants. Physiologia Plantarum 124, 227–235. in soybean subjected to simultaneous drought and heat stresses
Bahramnejad et al (2015) . Agrobacterium tumefaciens-Mediated Transformation of Two Economically Important Strawberry Cultivars with P5CS Gene. Journal of Plant Physiology and Breeding, 5(1), 55-66
