# Supplementary material for: Proline Metabolism Genes in Transgenic Plants: Meta-Analysis under Drought and Salt Stress
Source: Plants (Basel). 2024 Jul 11;13(14):1913. doi: 10.3390/plants13141913 (PMC11280441; doi:10.3390/plants13141913)
Supplement: Supplementary file 1 [file plants-13-01913-s001.zip › R codes/Aggregate meta-analysis/File S2.R]

meta <-read.table("meta_500.txt", header=T, sep="\t") 


if(!require("metafor")) install.packages("metafor")
library(metafor)


################# PRO ###############################################################################

prolina <-meta[, 1:17]

stress <- subset(prolina, prolina$Stress=="DROUGHT" | prolina$Stress=="SALT"  )

stress <-na.omit(stress)  # tolgo gli NA
 
stress$mean_c <-as.numeric(stress$mean_c)
stress$mean_t <-as.numeric(stress$mean_t)

pro <-escalc(measure="ROM", m1i=mean_t, sd1i=sd_t, n1i=n_t, m2i=mean_c, sd2i=sd_c, n2i=n_c, data=stress, slab=paste(Author, Year, sep=","))

# OK

#################### plant height #####################################################################

height <-meta[, c(1:11, 18:23)]


stressed_height <-subset(height, height$Stress=="DROUGHT" | height$Stress=="SALT")  # creo un subset stress
stressed_height <-na.omit(stressed_height)      # elimino valori nulli (NA)

stressed_height$mean_c.1 <-as.numeric(stressed_height$mean_c.1)      # trasformo in dati  numerici   
stressed_height$mean_t.1 <-as.numeric(stressed_height$mean_t.1)

height <-escalc(measure="ROM", m1i=mean_t.1, sd1i=sd_t.1, n1i=n_t.1, m2i=mean_c.1, sd2i=sd_c.1, n2i=n_c.1, data=stressed_height, slab=paste(Author, Year, sep=","))

# OK

#################################### Seed_number  #######################################################

seednumber <-meta[, c(1:11, 30:35)]

stressed_seednumber <-subset(seednumber, seednumber$Stress=="DROUGHT" | seednumber$Stress=="SALT" )
stressed_seednumber <-na.omit(stressed_seednumber)

stressed_seednumber$mean_c.3 <-as.numeric(stressed_seednumber$mean_c.3)
stressed_seednumber$mean_t.3 <-as.numeric(stressed_seednumber$mean_t.3)

seed_n_P <-escalc(measure="ROM", m1i=mean_t.3, sd1i=sd_t.3, n1i=n_t.3, m2i=mean_c.3, sd2i=sd_c.3, n2i=n_c.3, data=stressed_seednumber, slab=paste(Author, Year, sep=","))


stressed_seednumber_2 <-stressed_seednumber[-c(3, 8, 9, 10),] # elimino outliers

# Nota  outlier 3 (Anoop) ha un sd > 2.5 e una cook's distance >3.5. outliers 8,9,10 (Ghanti) hanno sd  < 2 (~ 1.9 ma cook's distance >3.5)

seed_n  <-escalc(measure="ROM", m1i=mean_t.3, sd1i=sd_t.3, n1i=n_t.3, m2i=mean_c.3, sd2i=sd_c.3, n2i=n_c.3, data=stressed_seednumber_2, slab=paste(Author, Year, sep=","))


###############################  seed_weight  #################################################

seedweight <-meta[, c(1:11, 36:41)]

stressed_seedweight <-subset(seedweight, seedweight$Stress=="DROUGHT" | seedweight$Stress=="SALT")
stressed_seedweight <- na.omit(stressed_seedweight)
 
stressed_seedweight$mean_c.4 <-as.numeric(stressed_seedweight$mean_c.4)
stressed_seedweight$mean_t.4 <-as.numeric(stressed_seedweight$mean_t.4)


seed_w_P <-escalc(measure="ROM", m1i=mean_t.4, sd1i=sd_t.4, n1i=n_t.4, m2i=mean_c.4, sd2i=sd_c.4, n2i=n_c.4, data=stressed_seedweight, slab=paste(Author, Year, sep=","))

stressed_seedweight_2 <-stressed_seedweight[-c(10,11,12),]

seed_w_PP <-escalc(measure="ROM", m1i=mean_t.4, sd1i=sd_t.4, n1i=n_t.4, m2i=mean_c.4, sd2i=sd_c.4, n2i=n_c.4, data=stressed_seedweight_2, slab=paste(Author, Year, sep=","))

stressed_seedweight_3 <-stressed_seedweight_2[-c(9),]

seed_w  <-escalc(measure="ROM", m1i=mean_t.4, sd1i=sd_t.4, n1i=n_t.4, m2i=mean_c.4, sd2i=sd_c.4, n2i=n_c.4, data=stressed_seedweight_3, slab=paste(Author, Year, sep=","))

############### Chlorophyll ###########

chl <-meta[, c(1:11, 42:47)]

stressed_chl <-subset(chl, chl$Stress=="DROUGHT" | chl$Stress=="SALT")
stressed_chl <-na.omit(stressed_chl)

stressed_chl$mean_c.5 <-as.numeric(stressed_chl$mean_c.5)
stressed_chl$mean_t.5 <-as.numeric(stressed_chl$mean_t.5)

CHL_P <-escalc(measure="ROM", m1i=mean_t.5, sd1i=sd_t.5, n1i=n_t.5, m2i=mean_c.5, sd2i=sd_c.5, n2i=n_c.5, data=stressed_chl, slab=paste(Author, Year, sep=","))

stressed_chl_2 <-stressed_chl[-c(5, 16,17,18),]

CHL <-escalc(measure="ROM", m1i=mean_t.5, sd1i=sd_t.5, n1i=n_t.5, m2i=mean_c.5, sd2i=sd_c.5, n2i=n_c.5, data=stressed_chl_2, slab=paste(Author, Year, sep=","))


################################### root_lenght ####################################################

rootlength <-meta[, c(1:11, 48:53)]


stressed_rootlength <-subset(rootlength, rootlength$Stress=="DROUGHT" | rootlength$Stress=="SALT")
stressed_rootlength <-na.omit(stressed_rootlength)

stressed_rootlength$mean_c.6 <-as.numeric(stressed_rootlength$mean_c.6)
stressed_rootlength$mean_t.6 <-as.numeric(stressed_rootlength$mean_t.6)

root_l <-escalc(measure="ROM", m1i=mean_t.6, sd1i=sd_t.6, n1i=n_t.6, m2i=mean_c.6, sd2i=sd_c.6, n2i=n_c.6, data=stressed_rootlength, slab=paste(Author, Year, sep=","))

####################################### root_weight #######################################################

rootweight <-meta[, c(1:11, 54:59)]

stressed_rootweight <-subset(rootweight, rootweight$Stress=="DROUGHT" | rootweight$Stress=="SALT")
stressed_rootweight <- na.omit(stressed_rootweight)

stressed_rootweight$mean_c.7 <-as.numeric(stressed_rootweight$mean_c.7)
stressed_rootweight$mean_t.7 <-as.numeric(stressed_rootweight$mean_t.7)

root_w <-escalc(measure="ROM", m1i=mean_t.7, sd1i=sd_t.7, n1i=n_t.7, m2i=mean_c.7, sd2i=sd_c.7, n2i=n_c.7, data=stressed_rootweight, slab=paste(Author, Year, sep=","))


############# plant_weight ############

plantweight <-meta[, c(1:11, 60:65)]

stressed_plantweight<-subset(plantweight, plantweight$Stress=="DROUGHT" | plantweight$Stress=="SALT")
stressed_plantweight <-na.omit(stressed_plantweight)

stressed_plantweight$mean_c.8 <-as.numeric(stressed_plantweight$mean_c.8)
stressed_plantweight$mean_t.8 <-as.numeric(stressed_plantweight$mean_t.8)

plant_w <-escalc(measure="ROM", m1i=mean_t.8, sd1i=sd_t.8, n1i=n_t.8, m2i=mean_c.8, sd2i=sd_c.8, n2i=n_c.8, data=stressed_plantweight, slab=paste(Author, Year, sep=","))


############################################# POD ####################################################

pod <-meta[, c(1:11, 66:71)]

stressed_pod<-subset(pod, pod$Stress=="DROUGHT" | pod$Stress=="SALT")
stressed_pod <- na.omit(stressed_pod)

stressed_pod$mean_c.9 <-as.numeric(stressed_pod$mean_c.9)
stressed_pod$mean_t.9 <-as.numeric(stressed_pod$mean_t.9)

POD_P <-escalc(measure="ROM", m1i=mean_t.9, sd1i=sd_t.9, n1i=n_t.9, m2i=mean_c.9, sd2i=sd_c.9, n2i=n_c.9, data=stressed_pod, slab=paste(Author, Year, sep=","))

stressed_pod_2 <- stressed_pod[-c(1),]

POD  <-escalc(measure="ROM", m1i=mean_t.9, sd1i=sd_t.9, n1i=n_t.9, m2i=mean_c.9, sd2i=sd_c.9, n2i=n_c.9, data=stressed_pod_2, slab=paste(Author, Year, sep=","))

############################################ SOD ###################################################

sod <-meta[, c(1:11, 72:77)]

stressed_sod<-subset(sod, sod$Stress=="DROUGHT" | sod$Stress=="SALT")
stressed_sod <- na.omit(stressed_sod)

stressed_sod$mean_c.10 <-as.numeric(stressed_sod$mean_c.10)
stressed_sod$mean_t.10 <-as.numeric(stressed_sod$mean_t.10)

SOD <-escalc(measure="ROM", m1i=mean_t.10, sd1i=sd_t.10, n1i=n_t.10, m2i=mean_c.10, sd2i=sd_c.10, n2i=n_c.10, data=stressed_sod, slab=paste(Author, Year, sep=","))

#########################################   MDA  ################################################

mda <-meta[, c(1:11, 78:83)]

stressed_mda<-subset(mda, mda$Stress=="DROUGHT" | mda$Stress=="SALT")
stressed_mda <- na.omit(stressed_mda)

stressed_mda$mean_c.11 <-as.numeric(stressed_mda$mean_c.11)
stressed_mda$mean_t.11 <-as.numeric(stressed_mda$mean_t.11)

MDA <-escalc(measure="ROM", m1i=mean_t.11, sd1i=sd_t.11, n1i=n_t.11, m2i=mean_c.11, sd2i=sd_c.11, n2i=n_c.11, data=stressed_mda, slab=paste(Author, Year, sep=","))

######################################## CAT ###################################################

cat <-meta[, c(1:11, 84:89)]

stressed_cat<-subset(cat, cat$Stress=="DROUGHT" | cat$Stress=="SALT")
stressed_cat <- na.omit(stressed_cat)

stressed_cat$mean_c.12 <-as.numeric(stressed_cat$mean_c.12)
stressed_cat$mean_t.12 <-as.numeric(stressed_cat$mean_t.12)

CAT <-escalc(measure="ROM", m1i=mean_t.12, sd1i=sd_t.12, n1i=n_t.12, m2i=mean_c.12, sd2i=sd_c.12, n2i=n_c.12, data=stressed_cat, slab=paste(Author, Year, sep=","))

############################################ APX ##################################################

apx <-meta[, c(1:11, 90:95)]

stressed_apx<-subset(apx, apx$Stress=="DROUGHT" | apx$Stress=="SALT")
stressed_apx <- na.omit(stressed_apx)

stressed_apx$mean_c.13 <-as.numeric(stressed_apx$mean_c.13)
stressed_apx$mean_t.13 <-as.numeric(stressed_apx$mean_t.13)

APX <-escalc(measure="ROM", m1i=mean_t.13, sd1i=sd_t.13, n1i=n_t.13, m2i=mean_c.13, sd2i=sd_c.13, n2i=n_c.13, data=stressed_apx, slab=paste(Author, Year, sep=","))


######################## RWC #######################

rwc <-meta[, c(1:11, 96:101)]


stressed_rwc<-subset(rwc, rwc$Stress=="DROUGHT" | rwc$Stress=="SALT")
stressed_rwc <-na.omit(stressed_rwc)

stressed_rwc$mean_c.14 <-as.numeric(stressed_rwc$mean_c.14)
stressed_rwc$mean_t.14 <-as.numeric(stressed_rwc$mean_t.14)

RWC <-escalc(measure="ROM", m1i=mean_t.14, sd1i=sd_t.14, n1i=n_t.14, m2i=mean_c.14, sd2i=sd_c.14, n2i=n_c.14, data=stressed_rwc, slab=paste(Author, Year, sep=","))

#########################. Stomatal conductance ####################

stom <-meta[, c(1:11, 102:107)]

stressed_stom<-subset(stom, stom$Stress=="DROUGHT" | stom$Stress=="SALT")
stressed_stom <- na.omit(stressed_stom)

stressed_stom$mean_c.15 <-as.numeric(stressed_stom$mean_c.15)
stressed_stom$mean_t.15 <-as.numeric(stressed_stom$mean_t.15)

Sto_P <-escalc(measure="ROM", m1i=mean_t.15, sd1i=sd_t.15, n1i=n_t.15, m2i=mean_c.15, sd2i=sd_c.15, n2i=n_c.15, data=stressed_stom, slab=paste(Author, Year, sep=","))

stressed_stom_2 <-stressed_stom[-c(7),]

Sto <-escalc(measure="ROM", m1i=mean_t.15, sd1i=sd_t.15, n1i=n_t.15, m2i=mean_c.15, sd2i=sd_c.15, n2i=n_c.15, data=stressed_stom_2, slab=paste(Author, Year, sep=","))


#########################. Relative electric conductivity ################ 

rec <-meta[, c(1:11, 108:113)]


stressed_rec<-subset(rec, rec$Stress=="DROUGHT" | rec$Stress=="SALT")
stressed_rec <- na.omit(stressed_rec)

stressed_rec$mean_c.16 <-as.numeric(stressed_rec$mean_c.16)
stressed_rec$mean_t.16 <-as.numeric(stressed_rec$mean_t.16)

Rec <-escalc(measure="ROM", m1i=mean_t.16, sd1i=sd_t.16, n1i=n_t.16, m2i=mean_c.16, sd2i=sd_c.16, n2i=n_c.16, data=stressed_rec, slab=paste(Author, Year, sep=","))

###################### Survival ###############

sur <-meta[, c(1:11, 114:119)]


stressed_sur<-subset(sur, sur$Stress=="DROUGHT" | sur$Stress=="SALT")
stressed_sur <-na.omit(stressed_sur)

stressed_sur$mean_c.17 <-as.numeric(stressed_sur$mean_c.17)
stressed_sur$mean_t.17 <-as.numeric(stressed_sur$mean_t.17)

Sur <-escalc(measure="ROM", m1i=mean_t.17, sd1i=sd_t.17, n1i=n_t.17, m2i=mean_c.17, sd2i=sd_c.17, n2i=n_c.17, data=stressed_sur, slab=paste(Author, Year, sep=","))


###########. CALCOLO EFFECT SIZES E VARIANZA (rma)


res1 <-rma(yi, vi, data=pro, method="HS")
res2 <-rma(yi, vi, data=height, method="HS")
res3 <-rma(yi, vi, data=seed_n, method="HS")
res4 <-rma(yi, vi, data=seed_w, method="HS")
res5 <-rma(yi, vi, data=CHL, method="HS")
res6 <-rma(yi, vi, data=root_l, method="HS")

res8 <-rma(yi, vi, data=plant_w, method="HS")
res9 <-rma(yi, vi, data=POD, method="HS")
res10 <-rma(yi, vi, data=SOD, method="HS")
res11 <-rma(yi, vi, data=MDA, method="HS")
res12 <-rma(yi, vi, data=CAT, method="HS")
res13 <-rma(yi, vi, data= APX, method="HS")
res14 <-rma(yi, vi, data=RWC, method="HS")
res15 <-rma(yi, vi, data=Sto, method="HS")
res16 <-rma(yi, vi, data=Rec, method="HS")
res17 <-rma(yi, vi, data=Sur, method="HS")


estimates <-c(coef(res1), coef(res2), coef(res3), coef(res4), coef(res5), coef(res6),coef(res8), coef(res9), coef(res10), coef(res11), coef(res12), coef(res13), coef(res14), coef(res15), coef(res16), coef(res17))


variances <-c(vcov(res1), vcov(res2), vcov(res3), vcov(res4), vcov(res5), vcov(res6), vcov(res8),vcov(res9), vcov(res10), vcov(res11), vcov(res12), vcov(res13), vcov(res14), vcov(res15), vcov(res16),vcov(res17))


labels <-c("Pro", "Plant height","Seed number", "Seed weight", "CHL", "Root lenght", "Plant weight", "POD", "SOD", "MDA", "CAT", "APX", "RWC", "Sto", "Rec", "Sur")

# Nota importante. puoi solo usare i nomi dei vari escalc


k <-c(82, 16, 9, 9, 26, 15, 32, 6, 13, 46, 25, 23, 17,  15, 13, 7)

pvalue <-c(0.000,  0.000, 0.001,  0.000,  0.000, 0.000,  0.000, 0.000, 0.1296, 0.000, 0.000,  0.001, 0.000, 0.000,  0.050, 0.000)

sig <-c("***",  "***",  "**",  "***", "***", "***",  "***",  "***", "n.s.",  "***",  "***",  "**", "***",  "***", "n.s.", "***")

pvalue <- sprintf("%0.4f", pvalue)

# Nota importante. puoi solo usare i nomi dei vari escalc

################################## FOREST PLOT. #################


forest(estimates, variances, slab=labels, psize=1, xlab="ln (R/R) Ratio of the means") # forest base. Per il momento pzize=1


# Adesso grafichiamo i punti proporzionali a i pesi relativi. Creo un vettore con i "weights" di ogni " res "

psize <-weights(c(res1, res2, res3, res4, res5, res6, res8, res9, res10, res11, res12, res13, res14, res15, res16, res17))

# Sostituisco a psize =1, psize=psize ) Il vettore dei weights appena creato

forest(estimates, variances, slab=labels, psize=psize, xlab="ln (R/R) Ratio of the means")


par("usr") # Determino i limiti del grafico per orientarmi nel posizionamento del testo ( left, right , bottom, top)


# aggiungo il titolo com main
# Aggiungo una linea orrinzontale in alto con    abline(h=k+1.6, col=coll)
# Aggiungo 3 colonne "n" ,"pvalue" e "sig" (ilab=cbind(k,pvalue, sig) con le loro posizioni relative ilab.xpos= c(-0.75, -0.58, -0.4)
# Alzo un pò la distanza tra la riga in alto e il bordo ( top=)
# Aggiusto la distanza tra il grafico e la linea orizzontale

forest(estimates, variances, slab=labels, psize=psize, xlab="ln (R/R) Ratio of the means", ilab=cbind(k,pvalue, sig), ilab.xpos= c(-1.6, -1.3, -1.0), abline(h=k+1.6, col=coll), main="" , cex=.8, top=2, ylim=c(-0.24, 19.0))


# Aggiungo testo

text(- 2.4,  18.4,"Plant trait", cex=.8, adj=0)     # Aggiungo testo
text( - 1.6, 18.4, "n", cex=-8, adj=0)
text( - 1.3, 18.4, "p-value", cex=.8 )
text( - 1.0, 18.4, "Sig.", cex=.8 )
text(1.33, 18.4, "ln(R/R)", cex=.8 )
text(1.51, 18.4, "CI (95%)", cex=.8, adj=0 )

dev.copy(pdf, "aggregate_stress(HS).pdf") 
dev.off()
