# Supplementary material for: Proline Metabolism Genes in Transgenic Plants: Meta-Analysis under Drought and Salt Stress
Source: Plants (Basel). 2024 Jul 11;13(14):1913. doi: 10.3390/plants13141913 (PMC11280441; doi:10.3390/plants13141913)
Supplement: Supplementary file 1 [file plants-13-01913-s001.zip › R codes/Aggregate meta-analysis/File S3.R]

meta <-read.table("meta_500.txt", header=T, sep="\t") 


if(!require("metafor")) install.packages("metafor")
library(metafor)


################# PRO ###############################################################################


prolina <-meta[, 1:17]

nostress <- subset(prolina, prolina$Stress=="NONE_D" | prolina$Stress=="NONE_S" )
nostress <-na.omit(nostress)

nostress$mean_c <-as.numeric(nostress$mean_c)
nostress$mean_t <-as.numeric(nostress$mean_t)


pro_ppp <-escalc(measure="ROM", m1i=mean_t, sd1i=sd_t, n1i=n_t, m2i=mean_c, sd2i=sd_c, n2i=n_c, data=nostress, slab=paste(Author, Year, sep=","))

model <-rma(yi, vi, data= pro_ppp, method="HS")

model         # warning message: Ratio of largest to smallest sampling variance extremely large. May not be able to obtain stable results. più un oultlier . Provo a levarlo per eliminare questo messaggio 


nostress_2 <-nostress[-c(17),]

pro_pp <-escalc(measure="ROM", m1i=mean_t, sd1i=sd_t, n1i=n_t, m2i=mean_c, sd2i=sd_c, n2i=n_c, data=nostress_2, slab=paste(Author, Year, sep=","))

model2 <-rma(yi, vi, data= pro_pp, method="HS")
model2       # Uguale

# Influence mi identifica molti lavori 

nostress_3 <-nostress_2[-c(5, 6, 9, 23, 24, 30, 35, 38, 39),]


pro_p <-escalc(measure="ROM", m1i=mean_t, sd1i=sd_t, n1i=n_t, m2i=mean_c, sd2i=sd_c, n2i=n_c, data=nostress_3, slab=paste(Author, Year, sep=","))

model3 <-rma(yi, vi, data=pro_p, method="HS")              # uguale

inf <-influence(prova3)
inf    # Ancora molti lavori. Provo a fare leave1out

leave1out(prova3)


nostress_4 <-nostress_3[-c(2, 5, 15, 16, 17, 19, 21, 22, 26),]

pro <-escalc(measure="ROM", m1i=mean_t, sd1i=sd_t, n1i=n_t, m2i=mean_c, sd2i=sd_c, n2i=n_c, data=nostress_4, slab=paste(Author, Year, sep=","))

model4 <-rma(yi, vi, data=pro, method="HS")
model4

# messaggio sparito   #. Usare come escalc object  pro e come fitted model model4


#################### plant height #####################################################################

height <-meta[, c(1:11, 18:23)]

unstressed_height <-subset(height, height$Stress=="NONE_D" | height$Stress=="NONE_S")
unstressed_height <-na.omit(unstressed_height) 

unstressed_height$mean_c.1 <-as.numeric(unstressed_height$mean_c.1)
unstressed_height$mean_t.1 <-as.numeric(unstressed_height$mean_t.1)

height_p <-escalc(measure="ROM", m1i=mean_t.1, sd1i=sd_t.1, n1i=n_t.1, m2i=mean_c.1, sd2i=sd_c.1, n2i=n_c.1, data=unstressed_height, slab=paste(Author, Year, sep=","))

unstressed_height_2 <-unstressed_height[-c(4),]

height <-escalc(measure="ROM", m1i=mean_t.1, sd1i=sd_t.1, n1i=n_t.1, m2i=mean_c.1, sd2i=sd_c.1, n2i=n_c.1, data=unstressed_height_2, slab=paste(Author, Year, sep=","))

# usare come escalc object  heiht. Sia adottando il criterio di usare un solo influence , sia perchè i due outlier sono < 2 sd


#################################### Seed_number  #######################################################

seednumber <-meta[, c(1:11, 30:35)]

unstressed_seednumber <-subset(seednumber, seednumber$Stress=="NONE_D" | seednumber$Stress=="NONE_S")
unstressed_seednumber <-na.omit(unstressed_seednumber)

unstressed_seednumber$mean_c.3 <-as.numeric(unstressed_seednumber$mean_c.3)
unstressed_seednumber$mean_t.3 <-as.numeric(unstressed_seednumber$mean_t.3)

seed_n <-escalc(measure="ROM", m1i=mean_t.3, sd1i=sd_t.3, n1i=n_t.3, m2i=mean_c.3, sd2i=sd_c.3, n2i=n_c.3, data=unstressed_seednumber, slab=paste(Author, Year, sep=","))

# influence mostra 2 oulier, uno dei quali con sd>2 ( Anoop).  Alzo dfbs a +/- 2.5


###############################  seed_weight  #################################################

seedweight <-meta[, c(1:11, 36:41)]

unstressed_seedweight <-subset(seedweight, seedweight$Stress=="NONE_D" | seedweight$Stress=="NONE_S")
unstressed_seedweight <- na.omit(unstressed_seedweight)

unstressed_seedweight$mean_c.4 <-as.numeric(unstressed_seedweight$mean_c.4)
unstressed_seedweight$mean_t.4 <-as.numeric(unstressed_seedweight$mean_t.4)

seed_w <-escalc(measure="ROM", m1i=mean_t.4, sd1i=sd_t.4, n1i=n_t.4, m2i=mean_c.4, sd2i=sd_c.4, n2i=n_c.4, data=unstressed_seedweight, slab=paste(Author, Year, sep=","))

# ci sono due outliers <2 , quindi li ignoro

############### Chlorophyll ###########

chl <-meta[, c(1:11, 42:47)]

unstressed_chl <-subset(chl, chl$Stress=="NONE_D" | chl$Stress=="NONE_S")
unstressed_chl <-na.omit(unstressed_chl)

unstressed_chl$mean_c.5 <-as.numeric(unstressed_chl$mean_c.5)
unstressed_chl$mean_t.5 <-as.numeric(unstressed_chl$mean_t.5)

CHL <-escalc(measure="ROM", m1i=mean_t.5, sd1i=sd_t.5, n1i=n_t.5, m2i=mean_c.5, sd2i=sd_c.5, n2i=n_c.5, data=unstressed_chl, slab=paste(Author, Year, sep=","))

# nessun outlier

################################### root_lenght ####################################################

rootlength <-meta[, c(1:11, 48:53)]

unstressed_rootlength <-subset(rootlength, rootlength$Stress=="NONE_D" | rootlength$Stress=="NONE_S")
unstressed_rootlength <-na.omit(unstressed_rootlength)

unstressed_rootlength$mean_c.6 <-as.numeric(unstressed_rootlength$mean_c.6)
unstressed_rootlength$mean_t.6 <-as.numeric(unstressed_rootlength$mean_t.6)

root_lp <-escalc(measure="ROM", m1i=mean_t.6, sd1i=sd_t.6, n1i=n_t.6, m2i=mean_c.6, sd2i=sd_c.6, n2i=n_c.6, data=unstressed_rootlength, slab=paste(Author, Year, sep=","))

# L'analisi degli outliers rileva 2 studi che peò hanno sd < 2.  Tuttavia Anoop ha - 1.8 sd dalla media e in più è l'unico negativo. Quindi decido di fare una piccola eccezione e lo levo ( si potrebbe includere tra i criteri anche questo)

unstressed_rootlength_2 <-unstressed_rootlength[-c(3),]

root_l <-escalc(measure="ROM", m1i=mean_t.6, sd1i=sd_t.6, n1i=n_t.6, m2i=mean_c.6, sd2i=sd_c.6, n2i=n_c.6, data=unstressed_rootlength_2, slab=paste(Author, Year, sep=","))

# Ignoro un altro outlier


####################################### root_weight #######################################################

rootweight <-meta[, c(1:11, 54:59)]

unstressed_rootweight <-subset(rootweight, rootweight$Stress=="NONE_D" | rootweight$Stress=="NONE_S" )
unstressed_rootweight <- na.omit(unstressed_rootweight)

unstressed_rootweight$mean_c.7 <-as.numeric(unstressed_rootweight$mean_c.7)
unstressed_rootweight$mean_t.7 <-as.numeric(unstressed_rootweight$mean_t.7)

root_w <-escalc(measure="ROM", m1i=mean_t.7, sd1i=sd_t.7, n1i=n_t.7, m2i=mean_c.7, sd2i=sd_c.7, n2i=n_c.7, data=unstressed_rootweight, slab=paste(Author, Year, sep=","))

# LEVO COMPLETAMENTE QUESTO PARAMETRO, PERCHE' DI DIFFICILE GESTIONE E ABBASTANZA INUTILE (OLTRE CHE POTENZIALMENTE IN CONFLITTO CON ROOT_L)

############# plant_weight ############

plantweight <-meta[, c(1:11, 60:65)]

unstressed_plantweight <-subset(plantweight, plantweight$Stress=="NONE_D" | plantweight$Stress=="NONE_S")
unstressed_plantweight <-na.omit(unstressed_plantweight)

unstressed_plantweight$mean_c.8 <-as.numeric(unstressed_plantweight$mean_c.8)
unstressed_plantweight$mean_t.8 <-as.numeric(unstressed_plantweight$mean_t.8)

plant_p <-escalc(measure="ROM", m1i=mean_t.8, sd1i=sd_t.8, n1i=n_t.8, m2i=mean_c.8, sd2i=sd_c.8, n2i=n_c.8, data=unstressed_plantweight, slab=paste(Author, Year, sep=","))

unstressed_plantweight_2 <-  unstressed_plantweight[-c(9),]

plant_w <-escalc(measure="ROM", m1i=mean_t.8, sd1i=sd_t.8, n1i=n_t.8, m2i=mean_c.8, sd2i=sd_c.8, n2i=n_c.8, data=unstressed_plantweight_2, slab=paste(Author, Year, sep=","))

# Mi fermo qua nonostante 3 outliers di cui uno >2 perchè è la prima iterazione


############################################# POD ####################################################

pod <-meta[, c(1:11, 66:71)]

unstressed_pod <-subset(pod, pod$Stress=="NONE_D" | pod$Stress=="NONE_S")
unstressed_pod <-na.omit(unstressed_pod)

unstressed_pod$mean_c.9 <-as.numeric(unstressed_pod$mean_c.9)
unstressed_pod$mean_t.9 <-as.numeric(unstressed_pod$mean_t.9)

POD_P <-escalc(measure="ROM", m1i=mean_t.9, sd1i=sd_t.9, n1i=n_t.9, m2i=mean_c.9, sd2i=sd_c.9, n2i=n_c.9, data=unstressed_pod, slab=paste(Author, Year, sep=","))

unstressed_pod_2 <- unstressed_pod[-c(5),]

POD <-escalc(measure="ROM", m1i=mean_t.9, sd1i=sd_t.9, n1i=n_t.9, m2i=mean_c.9, sd2i=sd_c.9, n2i=n_c.9, data=unstressed_pod_2, slab=paste(Author, Year, sep=","))

# ok  Rimane un outlier con sd difference < 2


############################################ SOD ###################################################

sod <-meta[, c(1:11, 72:77)]

unstressed_sod <-subset(sod, sod$Stress=="NONE_D" | sod$Stress=="NONE_S")
unstressed_sod <-na.omit(unstressed_sod)

unstressed_sod$mean_c.10 <-as.numeric(unstressed_sod$mean_c.10)
unstressed_sod$mean_t.10 <-as.numeric(unstressed_sod$mean_t.10)

SOD <-escalc(measure="ROM", m1i=mean_t.10, sd1i=sd_t.10, n1i=n_t.10, m2i=mean_c.10, sd2i=sd_c.10, n2i=n_c.10, data=unstressed_sod, slab=paste(Author, Year, sep=","))

# OK 2 outlier con dist < 2


#########################################   MDA  ################################################

mda <-meta[, c(1:11, 78:83)]

unstressed_mda <-subset(mda, mda$Stress=="NONE_D" | mda$Stress=="NONE_S")
unstressed_mda <-na.omit(unstressed_mda)


unstressed_mda$mean_c.11 <-as.numeric(unstressed_mda$mean_c.11)
unstressed_mda$mean_t.11 <-as.numeric(unstressed_mda$mean_t.11)

MDA <-escalc(measure="ROM", m1i=mean_t.11, sd1i=sd_t.11, n1i=n_t.11, m2i=mean_c.11, sd2i=sd_c.11, n2i=n_c.11, data=unstressed_mda, slab=paste(Author, Year, sep=","))

# Due outliers con sd distance dal sd medio < 2

######################################## CAT ###################################################

cat <-meta[, c(1:11, 84:89)]

unstressed_cat <-subset(cat, cat$Stress=="NONE_D" | cat$Stress=="NONE_S")
unstressed_cat <-na.omit(unstressed_cat)

unstressed_cat$mean_c.12 <-as.numeric(unstressed_cat$mean_c.12)
unstressed_cat$mean_t.12 <-as.numeric(unstressed_cat$mean_t.12)

CAT <-escalc(measure="ROM", m1i=mean_t.12, sd1i=sd_t.12, n1i=n_t.12, m2i=mean_c.12, sd2i=sd_c.12, n2i=n_c.12, data=unstressed_cat, slab=paste(Author, Year, sep=","))


# # Un outlier con sd distance dal sd medio < 2


############################################ APX ##################################################

apx <-meta[, c(1:11, 90:95)]

unstressed_apx <-subset(apx, apx$Stress=="NONE_D" | apx$Stress=="NONE_S")
unstressed_apx <- na.omit(unstressed_apx) 

unstressed_apx$mean_c.13 <-as.numeric(unstressed_apx$mean_c.13)
unstressed_apx$mean_t.13 <-as.numeric(unstressed_apx$mean_t.13)

APX <-escalc(measure="ROM", m1i=mean_t.13, sd1i=sd_t.13, n1i=n_t.13, m2i=mean_c.13, sd2i=sd_c.13, n2i=n_c.13, data=unstressed_apx, slab=paste(Author, Year, sep=","))

# Un outlier  sd <- 2 (dfbs = -1.9999)!!!


######################## RWC #######################

rwc <-meta[, c(1:11, 96:101)]

unstressed_rwc <-subset(rwc, rwc$Stress=="NONE_D" | rwc$Stress=="NONE_S")
unstressed_rwc <- na.omit(unstressed_rwc)


unstressed_rwc$mean_c.14 <-as.numeric(unstressed_rwc$mean_c.14)
unstressed_rwc$mean_t.14 <-as.numeric(unstressed_rwc$mean_t.14)

RWC_P <-escalc(measure="ROM", m1i=mean_t.14, sd1i=sd_t.14, n1i=n_t.14, m2i=mean_c.14, sd2i=sd_c.14, n2i=n_c.14, data=unstressed_rwc, slab=paste(Author, Year, sep=","))

unstressed_rwc_2 <-unstressed_rwc[-c(1 ),]

RWC <-escalc(measure="ROM", m1i=mean_t.14, sd1i=sd_t.14, n1i=n_t.14, m2i=mean_c.14, sd2i=sd_c.14, n2i=n_c.14, data=unstressed_rwc_2, slab=paste(Author, Year, sep=","))

# ok un solo outlier con dfbs = 0.11


#########################. Stomatal conductance ####################

stom <-meta[, c(1:11, 102:107)]

unstressed_stom <-subset(stom, stom$Stress=="NONE_D" | stom$Stress=="NONE_S")
unstressed_stom <-na.omit(unstressed_stom)


unstressed_stom$mean_c.15 <-as.numeric(unstressed_stom$mean_c.15)
unstressed_stom$mean_t.15 <-as.numeric(unstressed_stom$mean_t.15)

Sto <-escalc(measure="ROM", m1i=mean_t.15, sd1i=sd_t.15, n1i=n_t.15, m2i=mean_c.15, sd2i=sd_c.15, n2i=n_c.15, data=unstressed_stom, slab=paste(Author, Year, sep=","))

# ok un outlier dfbs= - 1.3


#########################. Relative electric conductivity ################ 

rec <-meta[, c(1:11, 108:113)]

unstressed_rec <-subset(rec, rec$Stress=="NONE_D" | rec$Stress=="NONE_S")
unstressed_rec <-na.omit(unstressed_rec)

unstressed_rec$mean_c.16 <-as.numeric(unstressed_rec$mean_c.16)
unstressed_rec$mean_t.16 <-as.numeric(unstressed_rec$mean_t.16)

Rec <-escalc(measure="ROM", m1i=mean_t.16, sd1i=sd_t.16, n1i=n_t.16, m2i=mean_c.16, sd2i=sd_c.16, n2i=n_c.16, data=unstressed_rec, slab=paste(Author, Year, sep=","))

# no ouliers ( ma k = 3 !!)


###################### Survival ###############

sur <-meta[, c(1:11, 114:119)]

unstressed_sur <-subset(sur, sur$Stress=="NONE_D" | sur$Stress=="NONE_S")
unstressed_sur <-na.omit(unstressed_sur)

unstressed_sur$mean_c.17 <-as.numeric(unstressed_sur$mean_c.17)
unstressed_sur$mean_t.17 <-as.numeric(unstressed_sur$mean_t.17)

Sur <-escalc(measure="ROM", m1i=mean_t.17, sd1i=sd_t.17, n1i=n_t.17, m2i=mean_c.17, sd2i=sd_c.17, n2i=n_c.17, data=unstressed_sur, slab=paste(Author, Year, sep=","))


###########. CALCOLO EFFECT SIZES E VARIANZA (rma)

res1 <-rma(yi, vi, data=pro, method="HS")
res2 <-rma(yi, vi, data=height, method="HS")
res3 <-rma(yi, vi, data=seed_n, method="HS")
res4 <-rma(yi, vi, data=seed_w, method="HS")
res5 <-rma(yi, vi, data=CHL, method="HS")
res6 <-rma(yi, vi, data=root_l, method="HS")

res8 <-rma(yi, vi, data=plant_w, method="HS")
res9 <-rma(yi, vi, data=POD, method="HS")
res10 <-rma(yi, vi, data=SOD, method="HS")
res11 <-rma(yi, vi, data=MDA, method="HS")
res12 <-rma(yi, vi, data=CAT, method="HS")
res13 <-rma(yi, vi, data= APX, method="HS")
res14 <-rma(yi, vi, data=RWC, method="HS")
res15 <-rma(yi, vi, data=Sto, method="HS")
res16 <-rma(yi, vi, data=Rec, method="HS")
res17 <-rma(yi, vi, data=Sur, method="HS")


estimates <-c(coef(res1), coef(res2), coef(res3), coef(res4), coef(res5), coef(res6), coef(res8), coef(res9), coef(res10), coef(res11), coef(res12), coef(res13), coef(res14), coef(res15), coef(res16), coef(res17))


variances <-c(vcov(res1), vcov(res2), vcov(res3), vcov(res4), vcov(res5), vcov(res6), vcov(res8),vcov(res9), vcov(res10), vcov(res11), vcov(res12), vcov(res13), vcov(res14), vcov(res15), vcov(res16),vcov(res17))


labels <-c("Pro", "Plant height","Seed number", "Seed weight", "CHL", "Root lenght",  "Plant weight", "POD", "SOD", "MDA", "CAT", "APX", "RWC", "Sto", "Rec", "Sur")

k <-c(22, 6, 5, 6, 12, 7, 9, 4, 6, 19, 7, 7, 5, 5, 3, 6 )

pvalue <-c(0.000, 0.2156, 0.2951 , 0.4417, 0.0974, 0.000,  0.3804, 0.1057, 0.9928,  0.5069, 0.1206 , 0.9795, 0.4858, 0.2920, 0.0327, 1.000 )

sig <-c("***", "n.s.", "n.s.", "n.s.", "n.s.", "***",  "n.s.", "n.s.", "n.s.", "n.s.", "n.s.", "n.s.", "n.s.", "n.s.", "*", "n.s.")

pvalue <- sprintf("%0.4f", pvalue)

# Nota importante. puoi solo usare i nomi dei vari escalsc

#################################

forest(estimates, variances, slab=labels, psize=1, xlab="ln (R/R) Ratio of the means") # forest base. Per il momento pzize=1


# Adesso grafichiamo i punti proporzionali a i pesi relativi. Creo un vettore con i "weights" di ogni " res "

psize <-weights(c(res1, res2, res3, res4, res5, res6, res8, res9, res10, res11, res12, res13, res14, res15, res16, res17))

# Sostituisco a psize =1, psize=psize ) Il vettore dei weights appena creato

forest(estimates, variances, slab=labels, psize=psize, xlab="ln (R/R) Ratio of the means")


par("usr") # Determino i limiti del grafico per orientarmi nel posizionamento del testo ( left, right , bottom, top)


# aggiungo il titolo com main
# Aggiungo una linea orrinzontale in alto con    abline(h=k+1.6, col=coll)
# Aggiungo 3 colonne "n" ,"pvalue" e "sig" (ilab=cbind(k,pvalue, sig) con le loro posizioni relative ilab.xpos= c(-0.75, -0.58, -0.4)
# Alzo un pò la distanza tra la riga in alto e il bordo ( top=)
# Aggiusto la distanza tra il grafico e la linea orizzontale

forest(estimates, variances, slab=labels, psize=psize, xlab="ln (R/R) Ratio of the means", ilab=cbind(k,pvalue, sig), ilab.xpos= c(-0.95, -0.78, -0.6), abline(h=k+1.6, col=coll), cex=.8, top=2, ylim=c(-0.20, 18.0))


# Aggiungo testo

text(- 1.42,  17.4,"Plant traits", cex=.8, adj=0)     # Aggiungo testo
text( - 0.95, 17.4, "n", cex=-8, adj=0)
text( - 0.78, 17.4, "p-value", cex=.8 )
text( - 0.6, 17.4, "Sig.", cex=.8 )
text(0.73, 17.4, "ln(R/R)", cex=.8, adj=0) 
text(0.93, 17.4, "CI (95%)", cex=.8, adj=0 )

dev.copy(pdf, "aggregate_no_stress(HS).pdf") 
dev.off()
