# Supplementary material for: Proline Metabolism Genes in Transgenic Plants: Meta-Analysis under Drought and Salt Stress
Source: Plants (Basel). 2024 Jul 11;13(14):1913. doi: 10.3390/plants13141913 (PMC11280441; doi:10.3390/plants13141913)
Supplement: Supplementary file 1 [file plants-13-01913-s001.zip › R codes/moderation analysis/meta_40.txt]

ID	Author	Year	Gene	Promoter	Species	Recipient_type	Medium	Generation	Treatment	Stress	mean_c	sd_c	n_c	mean_t	sd_t	n_t	mean_c	sd_c	n_c	mean_t	sd_t	n_t	mean_c	sd_c	n_c	mean_t	sd_t	n_t	mean_c	sd_c	n_c	mean_t	sd_t	n_t	mean_c	sd_c	n_c	mean_t	sd_t	n_t	mean_c	sd_c	n_c	mean_t	sd_t	n_t	mean_c	sd_c	n_c
1	Dubrovna et al.	2021	OAT	CaMV35S	Triticum aestivum	monocot	soil	T2	70% Field capacity ( well-watered)	NONE_D	45.486	14.24	5	48.61	12.889	5	88.2	12.543	10	96.13	12.554	10							87.7	8.537	10	105.23	10.712	10	1.17	0.24	10	1.22	0.24	10							8.5	1.265	10
2	Dubrovna et al.	2021	OAT	CaMV35S	Triticum aestivum	monocot	soil	T3	30% Field capacity (no water)	DROUGHT	126.422	28.492	5	135.34	28.737	5	72.3	11.7	10	82.16	12.124	10							74.7	11.622	10	93.76	8.579	10	0.97	0.284	10	1.1	0.231	10							7.2	1.581	10
3	Chen et al.	2021	P5CR	CaMV35S	Arabidopsis thaliana	dicot	soil	T3	well-watered	NONE_D	10.61	1.48	3	10.037	1.823	3
4	Chen et al.	2021	P5CR	CaMV35S	Arabidopsis thaliana	dicot	soil	T4	14 days with no water	DROUGHT	273.44	11.556	3	313.321	15.158	3
5	Chen et al.	2021	P5CR	CaMV35S	Arabidopsis thaliana	dicot	soil	T3	unstressed	NONE_D																																					8.159	1.39	3
6	Chen et al.	2021	P5CR	CaMV35S	Arabidopsis thaliana	dicot	soil	T3	200 mM mannitol	DROUGHT																																					0.935	1.266	3
7	Li et al	2018	P5CS	Ubiquitin (Maize)	Sugarcane	monocot	soil	T1	well-watered	NONE_D																															46.365	1.545	3	45.382	0.799	3
8	Li et al	2018	P5CS	Ubiquitin (Maize)	Sugarcane	monocot	soil	T1	3 days with no water	DROUGHT	8.217	1.76	3	101.585	0.4855	3																									31.515	0.3	3	33.181	0.619	3
9	Surekha et al.	2013	P5CSF129A	CaMV35S	Pegeonpea	dicot	soil	T1	200 mM NaCl x 7 days	SALT							10.833	2.77	3	26.166	4.184	3																			1.796	0.177	3	2.351	0.25	3
10	Feng et al.	2022	P5CS	ABA-inducible	Oryza sativa	monocot	solid	T3	13% PEG 6000	DROUGHT	45.906	4.599	3	50.885	7.306	3
11	Feng et al.	2022	P5CSF129A	ABA-inducible	Oryza sativa	monocot	solid	T3	13% PEG 6000	DROUGHT	45.906	5.158	3	80.149	13.396	3
12	Feng et al.	2022	P5CS	ABA-inducible	Oryza sativa	monocot	soil	T3	well watered (pot)	NONE_D																									3.563	0.581	3	3.691	0.382	3
13	Feng et al.	2022	P5CS	ABA-inducible	Oryza sativa	monocot	soil	T3	10-15 days no water (pot)	DROUGHT																									2.067	0.213	3	2.244	0.294	3
14	Feng et al.	2022	P5CSF129A	ABA-inducible	Oryza sativa	monocot	soil	T3	well watered (pot)	NONE_D																									3.501	0.598	3	3.818	0.335	3
15	Feng et al.	2022	P5CSF129A	ABA-inducible	Oryza sativa	monocot	soil	T3	10-15 days no water (pot)	DROUGHT																									2.248	0.207	3	2.687	0.299	3
16	Feng et al	2022	P5CS	ABA-inducible	Oryza sativa	monocot	soil	T3	well watered (field)	NONE_D																									8.802	1.394	3	6.436	1.541	3
17	Feng et al.	2022	P5CS	ABA-inducible	Oryza sativa	monocot	soil	T3	10-15 days no water (field)	DROUGHT																									3.264	0.697	3	3.413	0.388	3
18	Feng et al.	2022	P5CSF129A	ABA-inducible	Oryza sativa	monocot	soil	T3	well watered (field)	NONE_D																									8.802	1.394	3	6.804	1.522	3
19	Feng et al	2022	P5CSF129A	ABA-inducible	Oryza sativa	monocot	soil	T3	10-15 days no water (field)	DROUGHT																									3.264	0.697	3	3.649	1.125	3
20	De Lima et al.	2022	P5CS	AIPC (stress.inducible)	Triticum aestivum	monocot	soil	T4	well watered	NONE_D	4.091	1.907	5	3.78	2.068	5
21	De Lima et al.	2022	P5CS	AIPC (stress.inducible)	Triticum aestivum	monocot	soil	T4	4 days no water (pot)	DROUGHT	5.848	1.237	5	6.199	1.765	5
22	De Lima et al.	2022	P5CS	AIPC (stress.inducible)	Triticum aestivum	monocot	soil	T4	8 days no water (pot)	DROUGHT	5.058	2.047	5	9.939	4.5	5													33.8	3.58	5	46.072	15.761	5	0.6	0.06	5	1	0.2	5
23	De Lima et al.	2022	P5CS	AIPC (stress.inducible)	Triticum aestivum	monocot	soil	T4	12 days no water (pot)	DROUGHT	22.108	2.52	5	17.298	1.97	5
24	De Lima et al.	2022	P5CS	AIPC (stress.inducible)	Triticum aestivum	monocot	soil	T4	16 days no water (pot)	DROUGHT	10.174	2.092	5	15.449	2.062	5
25	Anwar et al.	2021	OAT	Ubiquitin (Maize)	Triticum aestivum	monocot	soil	T1	well-watered	NONE_D	11.127	2.112	5	14.998	3.188	5
26	Anwar et al.	2021	OAT	Ubiquitin (Maize)	Triticum aestivum	monocot	soil	T1	7 days no water	DROUGHT	149.215	24.145	5	172.776	20.336	5
27	Anwar et al.	2021	OAT	Ubiquitin (Maize)	Triticum aestivum	monocot	soil	T1	14 days no water	DROUGHT	176.94	31.085	5	334.079	33.168	5
28	Anwar et al.	2021	OAT	Ubiquitin (Maize)	Triticum aestivum	monocot	soil	T1	21 days no water	DROUGHT	298.273	22.608	5	531.229	30.399	5
29	Anwar et al.	2021	OAT	Ubiquitin (Maize)	Triticum aestivum	monocot	solid	T1	150 mM (in vitro)	SALT
30	Anwar et al.	2021	OAT	Ubiquitin (Maize)	Triticum aestivum	monocot	solid	T1	200 mM NaCl (in vitro)	SALT
31	Anwar et al.	2021	OAT	Ubiquitin (Maize)	Triticum aestivum	monocot	soil	T1	unstressed (pot)	NONE_S	7.601	0.7	3	6.667	0.621	3																									29.123	0.455	3	28.48	0.649	3
32	Anwar et al.	2021	OAT	Ubiquitin (Maize)	Triticum aestivum	monocot	soil	T1	250 mM NaCl x 30 days (pot)	SALT	91.948	26.318	3	268.563	33.929	3																									4.387	0.351	3	13.703	2.153	3
33	Guan et al.	2019	P5CS	CaMV35S	Panicum virgatum	monocot	soil	T1	unstressed (TG1)	NONE_S	24.418	0.03	3	13.953	0.05	3	19.595	0.609	9	18.581	2.643	9																			2.327	0.348	3	2.353	0.152	3
34	Guan et al.	2019	P5CS	CaMV35S	Panicum virgatum	monocot	soil	T1	200 mM NaCl every 2 days x 30 days ( TG1)	SALT	100.585	4.004	3	53.192	2.002	3	17.365	7.296	9	15.946	5.274	9																			1.577	0.368	3	1.482	0.123	3
35	Guan et al.	2019	P5CS	CaMV35S	Panicum virgatum	monocot	soil	T1	400 mM NaCl every 2 days x 30 days (TG1)	SALT	262.43	30.035	3	186.27	6.006	3	13.514	0.81	9	9.798	1.419	9																			1.211	0.245	3	0.148	0.03	3
36	Guan et al.	2019	P5CS	CaMV35S	Panicum virgatum	monocot	soil	T1	unstressed (TG4)	NONE_S	24.418	0.03	3	41.86	0.07	5	19.595	0.609	9	23.514	4.059	9																			2.327	0.348	3	2.368	0.356	3
37	Guan et al.	2019	P5CS	CaMV35S	Panicum virgatum	monocot	soil	T1	200 mM NaCl every 2 days x 30 days (TG4)	SALT	100.585	4.004	3	256.65	1.138	3	17.365	7.296	9	22.907	3.453	9																			1.577	0.368	3	1.925	0.46	3
38	Guan et al.	2019	P5CS	CaMV35S	Panicum virgatum	monocot	soil	T1	400 mM NaCl every 2 days x 30 days (TG4)	SALT	262.43	30.035	3	547.618	20.122	3	13.514	0.81	9	17.433	6.297	9																			1.211	0.245	3	1.648	0.429	3
39	Anoop et al.	2003	P5CS	Ubiquitin (Maize)	Oryza sativa	monocot	solid	T2	unstressed	NONE_S	18	0.4	5	26.5	0.55	5							95	6	25	94.5	9.75	25	205	20	5	180	11.5	5													21	0.5	5
40	Anoop et al.	2003	P5CS	Ubiquitin (Maize)	Oryza sativa	monocot	solid	T2	200 mM NaCl	SALT	22	1.1	5	43.5	0.865	5							0.1	0.01	25	92.5	9.5	25	1	0.1	5	82.5	9.5	5													12	1.5	5
41	Yang et al.	2021	P5CS	CaMV35S	Arabidopsis thaliana	dicot	solid	T2	unstressed	NONE_D	50.826	4.802	15	50.826	4.81	15																															2.541	0.038	3
42	Yang et al.	2021	P5CS	CaMV35S	Arabidopsis thaliana	dicot	solid	T2	12 days PEG 6000 5%	DROGHT	361.361	3.711	15	471.07	4.88	15																															1.16	0.125	3
43	Reddy et al.	2015	P5CSF129A	CaMV35S	Sorghum bicolor	monocot	soil	T4	unstressed	NONE_S	20	4.899	6	21.2	5.585	6																									6	0.49	6	6.34	0.805	6
44	Reddy et al.	2015	P5CSF129A	CaMV35S	Sorghum bicolor	monocot	soil	T4	100 mM NaCl (1 day)	SALT	34	7.348	6	55.2	7.668	6																									5.8	0.244	6	6.14	1.056	6
45	Reddy et al.	2015	P5CSF129A	CaMV35S	Sorghum bicolor	monocot	soil	T4	100 mM NaCl (2 days)	SALT	39	9.798	6	90	7.899	6																									4.2	1.225	6	5.36	0.942	6
46	Reddy et al.	2015	P5CSF129A	CaMV35S	Sorghum bicolor	monocot	soil	T4	100 mM NaCl (3 days)	SALT	36	4.899	6	88.6	9.736	6																									3.8	0.734	6	4.78	1.015	6
47	Reddy et al.	2015	P5CSF129A	CaMV35S	Sorghum bicolor	monocot	soil	T4	100 mM NaCl (4 days)	SALT	34	2.449	6	86	8.694	6																									2.1	1.469	6	4.4	1.148	6
48	Hong et al.	2000	P5CSF129A	CaMV35S	Nicotiana tabacum	dicot	solid	T1	unstressed	NONE_S	0.243	1.028	200	1.878	1.371	200							98.28	22.818	200	99.018	26.884	200
49	Hong et al.	2000	P5CSF129A	CaMV35S	Nicotiana tabacum	dicot	solid	T1	200 mM NaCl	SALT	1.528	3.804	200	4.034	6.915	200							8.723	22.811	200	66.094	60.818	200
50	Hong et al.	2000	P5CS	CaMV35S	Nicotiana tabacum	dicot	soil	T1	unstressed	NONE_S	0.243	1.028	200	1.049	1.417	60							98.28	22.818	200	95.577	38.806	200
51	Hong et al.	2000	P5CS	CaMV35S	Nicotiana tabacum	dicot	soil	T1	200 mM NaCl	SALT	1.528	3.804	200	2.188	4.016	200							8.723	22.811	200	21.867	64.629	200
52	Zhu et al.	1998	P5CS	ABA-inducible	Oryza sativa	monocot	solid	T1	100 mM NaCl (5 days NaCl + 15 days without NaCl	SALT	27	2	6.5	57.75	0.975	6.5																															3.1	0.32	20
53	Su et al.	2004	P5CS	constitutive (ACT rice)	Oryza sativa	monocot	solid	T2	unstressed	NONE_D	4.2	1.697	8	13.4	3.394	8
54	Su et al.	2004	P5CS	ABA-inducible	Oryza sativa	monocot	solid	T2	unstressed	NONE_D	4.2	1.697	8	5.45	2	8
55	Su et al.	2004	P5CS	constitutive (ACT rice)	Oryza sativa	monocot	solid	T2	10% PEG x 5 days	DROUGHT	8.8	3.394	8	28.6	7.353	8
56	Su et al.	2004	P5CS	ABA-inducible	Oryza sativa	monocot	solid	T2	10% PEG x 5 days	DROUGHT	8.8	3.394	8	14.6	3.313	8
57	Su et al.	2004	P5CS	constitutive (ACT rice)	Oryza sativa	monocot	solid	T2	10% PEG x 8 days	DROUGHT	31.5	7.36	8	72.4	10.182	8
58	Su et al.	2004	P5CS	ABA-inducible	Oryza sativa	monocot	solid	T2	10% PEG x 8 days	DROUGHT	31.5	7.36	8	60.8	6.942	8
59	Su et al.	2004	P5CS	ABA-inducible	Oryza sativa	monocot	solid	T2	unstressed	NONE_S	4.6	2.262	8	14.5	3.959	8
60	Su et al.	2004	P5CS	constitutive (ACT rice)	Oryza sativa	monocot	solid	T2	unstressed	NONE_S	4.6	2.262	8	5.85	2.973	8
61	Su et al.	2004	P5CS	constitutive (ACT rice)	Oryza sativa	monocot	solid	T2	200 mM NaCl x 2 days	SALT	24.6	3.959	8	52.6	10.182	8
62	Su et al.	2004	P5CS	ABA-inducible	Oryza sativa	monocot	solid	T2	200 mM NaCl x 2 days	SALT	24.6	3.959	8	38	36.36	8
63	Su et al.	2004	P5CS	constitutive (ACT rice)	Oryza sativa	monocot	solid	T2	200 mM NaCl x 3 days	SALT	44.5	9.616	8	96.3	13.435	8
64	Su et al.	2004	P5CS	ABA-inducible	Oryza sativa	monocot	solid	T2	200 mM NaCl x 3 days	SALT	44.5	9.616	8	79.95	11.063	8
65	Su et al.	2004	P5CS	constitutive (ACT rice)	Oryza sativa	monocot	solid	T2	10% PEG x 2 weeks	DROUGHT
66	Su et al.	2004	P5CS	ABA-inducible	Oryza sativa	monocot	solid	T2	10% PEG x 2 weeks	DROUGHT
64	Su et al.	2004	P5CS	constitutive (ACT rice)	Oryza sativa	monocot	solid	T2	200 mM NaCl x 4 weeks	SALT
67	Su et al.	2004	P5CS	ABA-inducible	Oryza sativa	monocot	solid	T2	200 mM NaCl x 4 weeks	SALT
68	Su et al.	2004	P5CS	constitutive (ACT rice)	Oryza sativa	monocot	soil	T2	(7 days no water + 2 days water) x 3	DROUGHT
69	Su et al.	2004	P5CS	ABA-inducible	Oryza sativa	monocot	soil	T2	(7 days no water + 2 days water) x 3	DROUGHT
70	Su et al.	2004	P5CS	constitutive (ACT rice)	Oryza sativa	monocot	soil	T2	300 mM NaCl (x 20 days)	SALT
71	Su et al.	2004	P5CS	ABA-inducible	Oryza sativa	monocot	soil	T2	300 mM NaCl (x 20 days)	SALT
72	Kavi Kishor et al.	1995	P5CS	CaMV35S	Nicotiana tabacum	dicot	soil	T1	well watered	NONE_D	105	0.03	6	1178	0.443	6
73	Kavi Kishor et al.	1995	P5CS	CaMV35S	Nicotiana tabacum	dicot	soil	T1	10 days with no water	DROUGHT	3260	484.25	6	6710	287.819	6
74	Kavi Kishor et al.	1995	P5CS	CaMV35S	Nicotiana tabacum	dicot	soil	T1	unstressed	NONE_S																			2624.3	350.27	6	2522.3	315.298	6													30.256	2.312	6
75	Kavi Kishor et al.	1995	P5CS	CaMV35S	Nicotiana tabacum	dicot	soil	T1	0,5 M NaCl	SALT																			972	173.193	6	1339.5	306.134	6													19.498	3.052	6
76	Wang et al.	2019	P5CS	CaMV35S	Nicotiana tabacum	dicot	solid	T1	unstressed	NONE_S	262.855	30.865	3	317.896	119.673	3																									1.915	0.268	3	2.045	0.172	3
77	Wang et al.	2019	P5CS	CaMV35S	Nicotiana tabacum	dicot	solid	T1	200 mM NaCl x 14 days	SALT	873.1	58.716	3	1439	195.47	3																									1.55	0.008	3	1.825	0.197	3
78	Chen et al.(b)	2013	P5CS1	CaMV35S	Arabidopsis thaliana	dicot	solid	T3	unstressed	NONE_S	28.955	2.282	3	80.95	2.04	3
79	Chen et al.(b)	2013	P5CS1	CaMV35S	Arabidopsis thaliana	dicot	solid	T3	100 mM NaCl	SALT	70.115	4.955	3	224.89	2.9	3
80	Chen et al.(b)	2013	P5CS1	CaMV35S	Arabidopsis thaliana	dicot	solid	T3	200 mM NaCl	SALT	39.8	1.673	3	148.85	6.38	3
81	Chen et al.(b)	2013	P5CS2	CaMV35S	Arabidopsis thaliana	dicot	solid	T3	unstressed	NONE_S	28.955	2.282	3	79.57	2.58	3
82	Chen et al.(b)	2013	P5CS2	CaMV35S	Arabidopsis thaliana	dicot	solid	T3	100 mM NaCl	SALT	70.115	4.955	3	350.1	1.67	3
83	Chen et al.(b)	2013	P5CS2	CaMV35S	Arabidopsis thaliana	dicot	solid	T3	200 mM NaCl	SALT	39.8	1.673	3	280.85	6.38	3
84	Kumar et al.	2010	P5CSF129A	CaMV35S	Oryza sativa	monocot	solid	T1	150 mM NaCl x 7 days	SALT							28	5.376	10	42.4	13.736	14
85	De campos et al.	2011	P5CSF129A	CaMV35S	Swingle citrumelo	dicot	soil	T1	well-watered	NONE_D	48.32	2.8	4	128.84	9.84	4
86	De campos et al.	2011	P5CSF129A	CaMV35S	Swingle citrumelo	dicot	soil	T1	moderate stress ( -2,3 to -2,4 Mpa)	DROUGHT	52.171	0.4	4	126.04	2.801	4
87	De campos et al.	2011	P5CSF129A	CaMV35S	Swingle citrumelo	dicot	soil	T1	severe stress ( -3,8 to -3,9 Mpa)	DROUGHT	118.687	9.84	4	127.9	13.322	4
88	De campos et al.	2011	P5CSF129A	CaMV35S	Swingle citrumelo	dicot	soil	T1	well-watered	NONE_D
89	De campos et al.	2011	P5CSF129A	CaMV35S	Swingle citrumelo	dicot	soil	T1	9 days without water	DROUGHT
90	De campos et al.	2011	P5CSF129A	CaMV35S	Swingle citrumelo	dicot	soil	T1	10 days without water	DROUGHT
91	De campos et al.	2011	P5CSF129A	CaMV35S	Swingle citrumelo	dicot	soil	T1	11 days without water	DROUGHT
92	De campos et al.	2011	P5CSF129A	CaMV35S	Swingle citrumelo	dicot	soil	T1	12 days without water	DROUGHT
93	De campos et al.	2011	P5CSF129A	CaMV35S	Swingle citrumelo	dicot	soil	T1	13 days without water	DROUGHT
94	De campos et al.	2011	P5CSF129A	CaMV35S	Swingle citrumelo	dicot	soil	T1	14 days without water	DROUGHT
95	Xia et al.	2014	P5CS1 + P5CS2	CaMV35S	Nicotiana tabacum	monocot	solid	T2	unstressed	NONE_S	124.113	0.28	8	293.901	49.891	8																															2.704	0.183	8
96	Xia et al.	2014	P5CS1 + P5CS2	CaMV35S	Nicotiana tabacum	monocot	solid	T2	200 mM NaCl	SALT	2834	301.94	8	4149	724.404	8																															0.942	0.469	8
97	Xia et al.	2014	P5CS1 + P5CS2	CaMV35S	Nicotiana tabacum	monocot	solid	T2	300 mM mannitol	DROUGHT	789.007	200.597	8	1542.7	296.157	8																															1.235	0.523	8
98	Zarei et al.	2012	P5CS	CaMV35S	Nicotiana tabacum	dicot	solid	T1	unstressed	NONE_D	91.777	5.645	4	103.178	11.378	4
99	Zarei et al.	2012	P5CS	CaMV35S	Nicotiana tabacum	dicot	solid	T1	5% PEG	DROUGHT	120	25.612	4	170.73	14.228	4
100	Zarei et al.	2012	P5CS	CaMV35S	Nicotiana tabacum	dicot	solid	T1	10% PEG	DROUGHT	151.013	4.234	4	259.675	11.29	4
101	Zarei et al.	2012	P5CS	CaMV35S	Nicotiana tabacum	dicot	solid	T1	20% PEG	DROUGHT	357.114	28.456	4	502.232	34.264	4
102	Zarei et al.	2012	P5CS	CaMV35S	Nicotiana tabacum	dicot	solid	T1	30% PEG	DROUGHT	405.507	25.768	4	616.053	17	4
103	Ghanti et al.	2011	P5CS	CaMV35S	Cicer arietinum	dicot	liquid	T1	unstressed	NONE_D																			40	0.001	3	44.8	1.643	3	7	0.001	3	7.86	0.391	3	1.86	0.173	3	2.27	0.263	3
104	Ghanti et al.	2011	P5CS	CaMV35S	Cicer arietinum	dicot	liquid	T1	NaCl 10 mM	SALT																			42	0.001	3	44.2	1.924	3	5	0.001	3	7.526	0.27	3	1.64	0.173	3	2.1	0.243	3
105	Ghanti et al.	2011	P5CS	CaMV35S	Cicer arietinum	dicot	liquid	T1	NaCl 50 mM	SALT																			30	0.001	3	45.2	1.643	3	4	0.001	3	7.06	0.416	3	1.35	0.259	3	1.996	0.275	3
106	Ghanti et al.	2011	P5CS	CaMV35S	Cicer arietinum	dicot	liquid	T1	NaCl 100 mM	SALT																			10	0.001	3	43.6	2.074	3	2	0.001	3	7	0.332	3	1.11	0.207	3	1.76	0.227	3
107	Ghanti et al.	2011	P5CS	CaMV35S	Cicer arietinum	dicot	liquid	T1	NaCl 150 mM	SALT																			0.001	0.001	3	42.2	2.168	3	0.001	0.001	3	6.9	0.324	3	0.001	0.001	3	1.45	0.221	3
108	Ghanti et al.	2011	P5CS	CaMV35S	Cicer arietinum	dicot	liquid	T1	NaCl 200 mM	SALT																			0.001	0.001	3	42	1.581	3	0.001	0.001	3	6.66	0.207	3	0.001	0.001	3	1.29	0.226	3
109	Ghanti et al.	2011	P5CS	CaMV35S	Cicer arietinum	dicot	liquid	T1	NaCl 250 mM	SALT																			0.001	0.001	3	41.8	2.387	3	0.001	0.001	3	6.64	0.181	3	0.001	0.001	3	1.038	0.249	3
110	Roosens et al.	2002	OAT	CaMV35S	Nicotiana plumbaginifolia	dicot	solid	T1	unstressed	NONE_S	0.09	0.02	4	0.352	0.015	4							83.41	63.116	50	81.488	31.804	50
111	Roosens et al.	2002	OAT	CaMV35S	Nicotiana plumbaginifolia	dicot	solid	T1	NaCl 200 mM	SALT	1.232	0.131	4	2.178	0.114	4							21.819	35.065	50	44.793	30.088	50
112	Roosens et al.	2002	OAT	CaMV35S	Nicotiana plumbaginifolia	dicot	solid	T1	200 mM Mannitol	DROUGHT	1.091	0.3	4	2.165	0.426	4							5.124	14.021	50	19.257	12.802	50
113	Rihai et al.	2013	P5CS	CaMV35S	Nicotiana plumbaginifolia	dicot	solid	T1	unstressed	NONE_S																															13.385	1.024	1	16.965	0.782	1
114	Rihai et al.	2013	P5CS	CaMV35S	Nicotiana plumbaginifolia	dicot	solid	T1	100 mM Nacl	SALT																															11.673	0.856	1	16.343	0.934	1
115	Rihai et al.	2013	P5CS	CaMV35S	Nicotiana plumbaginifolia	dicot	solid	T1	150 mM Nacl	SALT																															6.383	0.937	1	15.564	1.712	1
116	Rihai et al.	2013	P5CS	CaMV35S	Nicotiana plumbaginifolia	dicot	solid	T1	200 mM NaCl	SALT																															4.359	1.015	1	7.316	0.473	1
117	Rihai et al.	2013	P5CS	CaMV35S	Nicotiana plumbaginifolia	dicot	solid	T1	250 mM Nacl	SALT																															2.724	0.623	1	6.304	0.473	1
118	Karthikeyan et al.	2011	P5CS	CaMV35S	Nicotiana plumbaginifolia	dicot	solid	T2	200 mM NaCl	SALT							20	2.91	7	45	7.973	10
119	Anwar et al.(b)	2020	OAT	Ubiquitin (Maize)	Triticum aestivum	monocot	solid	T2	150 mMNaCl	SALT													14.88	3.531	3	61.903	6.27	3																			1.52	0.237	3
120	Anwar et al.(b)	2020	OAT	Ubiquitin (Maize)	Triticum aestivum	monocot	solid	T2	well-watered	NONE_D	7.769	0.559	3	7.662	0.544	3
121	Anwar et al.(b)	2020	OAT	Ubiquitin (Maize)	Triticum aestivum	monocot	soil	T2	17 days with no water	DROUGHT	30.381	0.03	3	187.972	9.63	3
122	Dubrovna et al.(b)	2020	ProDH	CaMV35S	Triticum aestivum	monocot	soil	T3	well-watered	NONE_D	20.881	1.782	1	41.292	2.807	1
123	Dubrovna et al.(b)	2020	ProDH	CaMV35S	Triticum aestivum	monocot	soil	T3	30% Field capacity (v/s 70%) - no water	DROUGHT	41.408	2.376	1	199.407	9.881	1	59.2	6	1	80.6	4.783	1							88.8	5.6	1	137.866	10.258	1	23.4	1.8	1	26.733	0.605	1
124	Guan et al.(b)	2018	P5CS	Ubiquitin (Maize)	Panicum virgatum	monocot	soil	T1	unstressed	NONE_S	22.785	0.01	6	75.124	0.01	6	35.13	4.29	9	61.776	6.939	9
125	Guan et al.(b)	2018	P5CS	Ubiquitin (Maize)	Panicum virgatum	monocot	soil	T1	150 mM Nacl	SALT	83.544	0.01	6	465.192	18.788	6
126	Guan et al.(b)	2018	P5CS	Ubiquitin (Maize)	Panicum virgatum	monocot	soil	T1	250 mM Nacl	SALT	440.553	37.207	6	1455	66.591	6
127	Guan et al.(b)	2018	P5CS	Ubiquitin (Maize)	Panicum virgatum	monocot	soil	T2	350 mM NaCl	SALT
128	Guan et al.(c)	2020	P5CS1	Ubiquitin (Maize)	Panicum virgatum	monocot	soil	T1	unstressed	NONE_S	11.745	0.9613	3	14.21	1.569	3
129	Guan et al.(c)	2020	P5CS1	Ubiquitin (Maize)	Panicum virgatum	monocot	soil	T1	350 mM NaCl	SALT	533.328	29.32	3	1083.85	75.891	3																									0.157	0.0277	3	0.217	0.002	3
130	Guan et al.(c)	2020	P5CS2	Ubiquitin (Maize)	Panicum virgatum	monocot	soil	T1	unstressed	NONE_S	11.745	0.9613	3	21.45	2.46	3
131	Guan et al.(c)	2020	P5CS2	Ubiquitin (Maize)	Panicum virgatum	monocot	soil	T1	350 mM NaCl	SALT	533.328	29.32	3	980.95	105	3																									0.157	0.0277	3	0.196	0.021	3
132	Li et al. (b)	2020	ProDH	CaMV35S	Solanum tuberosum	dicot	soil	T1	well-watered	NONE_D	22.99	8.092	3	25.606	6.964	3																									36.068	0.001	3	37.934	0.976	3
133	Li et al.(b)	2020	ProDH	CaMV35S	Solanum tuberosum	dicot	soil	T1	14 days with no water	DROUGHT	36.332	2.471	3	73.906	4.882	3																									17.383	2.4	3	30.078	1.455	3
134	Liu et al.	2014	P5CR	CaMV35S	Ipomoea batatas	dicot	soil	T1	unstressed	NONE_S																															41.87	1.299	3	42.45	1.18	3
135	Liu et al.	2014	P5CR	CaMV35S	Ipomoea batatas	dicot	soil	T1	200 mM NaCl (4 weeks)	SALT																															19.123	1.153	3	27.864	1.314	3
136	Liu et al.	2014	P5CR	CaMV35S	Ipomoea batatas	dicot	soil	T1	86 mM NaCl (4 weeks)	SALT	25.21	2.858	3	39.308	3.11	3																															1.67	1.143	3
137	Ma et al.	2008	P5CR	CaMV35S	Arabidopsis thaliana	dicot	soil	T3	unstressed	NONE_S																																					9.37	0.22	25
138	Ma et al.	2008	P5CR	CaMV35S	Arabidopsis thaliana	dicot	soil	T3	50 mM NaCl	SALT																																					4.88	0.31	25
139	Ma et al.	2008	P5CR	CaMV35S	Arabidopsis thaliana	dicot	soil	T3	100 mM NaCl	SALT																																					2.93	0.11	25
140	Ma et al.	2008	P5CR	CaMV35S	Arabidopsis thaliana	dicot	soil	T3	unstressed	NONE_S	0.72	0.229	18	3.119	1.278	18
141	Ma et al.	2008	P5CR	CaMV35S	Arabidopsis thaliana	dicot	soil	T3	150 mM NaCl	SALT	2.274	0.229	18	5.679	1.233	18
142	Ma et al.	2008	P5CR	CaMV35S	Arabidopsis thaliana	dicot	soil	T3	PEG 8%	DROUGHT	1.457	0.174	18	4.385	1.213	18
143	Mani et al.	2002	ProDH	CaMV35S	Arabidopsis thaliana	dicot	soil	T3	unstressed	NONE_D	102.019	52.737	1	242.617	108.99	1
144	Mani et al.	2002	ProDH	CaMV35S	Arabidopsis thaliana	dicot	soil	T3	PEG 20% (24 h)	DROUGHT
145	Mani et al.	2002	ProDH	CaMV35S	Arabidopsis thaliana	dicot	soil	T3	100 mM NaCl	SALT
146	Rastgar et al.	2011	P5CS	CaMV35S	Nicotiana tabacum	dicot	solid	T2	unstressed	NONE_S													69	2.683	20	70	3	20
147	Rastgar et al.	2011	P5CS	CaMV35S	Nicotiana tabacum	dicot	solid	T2	50 mM NaCl	SALT													25	3.58	20	36	6.26	20
148	Rastgar et al.	2011	P5CS	CaMV35S	Nicotiana tabacum	dicot	solid	T2	100 mM NaCl	SALT													0.1	0.1	20	30	0.89	20
149	Rastgar et al.	2011	P5CS	CaMV35S	Nicotiana tabacum	dicot	solid	T2	150 mM Nacl	SALT													0.1	0.1	20	19	1.16	20
150	Rastgar et al.	2011	P5CS	CaMV35S	Nicotiana tabacum	dicot	solid	T2	200 mM NaCl	SALT													0.1	0.1	20	18	4.02	20
151	Rastgar et al.	2011	P5CS	CaMV35S	Nicotiana tabacum	dicot	solid	T2	250 mM Nacl	SALT													0.1	0.1	20	0.1	0.1	20
152	Razavizadeh et al.	2009	P5CS	CaMV35S	Nicotiana tabacum	dicot	solid	T1	unstressesd (leaves)	NONE_S
153	Razavizadeh et al.	2009	P5CS	CaMV35S	Nicotiana tabacum	dicot	solid	T1	300 mM NaCl (4 h) leaves	SALT
154	Razavizadeh et al.	2009	P5CS	CaMV35S	Nicotiana tabacum	dicot	solid	T1	300 mM NaCl (8 h) leaves	SALT
155	Razavizadeh et al.	2009	P5CS	CaMV35S	Nicotiana tabacum	dicot	solid	T1	300 mM NaCl (12 h) leaves	SALT	15.194	0.404	3	17.873	0.908	3
156	Razavizadeh et al.	2009	P5CS	CaMV35S	Nicotiana tabacum	dicot	solid	T1	300 mM NaCl (24 h) leaves	SALT	19.851	0.303	3	20.2	0.807	3
157	Razavizadeh et al.	2009	P5CS	CaMV35S	Nicotiana tabacum	dicot	solid	T1	300 mM NaCl (48 h) leaves	SALT	26.022	0.407	3	39.935	1.21	3
158	Razavizadeh et al.	2009	P5CS	CaMV35S	Nicotiana tabacum	dicot	solid	T1	unstressesd (roots)	NONE_S	5.327	0.305	3	6.264	0.269	3
159	Razavizadeh et al.	2009	P5CS	CaMV35S	Nicotiana tabacum	dicot	solid	T1	300 mM NaCl (4 h) roots	SALT	6.349	0.294	3	6.563	0.738	3
160	Razavizadeh et al.	2009	P5CS	CaMV35S	Nicotiana tabacum	dicot	solid	T1	300 mM NaCl (8 h) roots	SALT	7.244	0.142	3	8.139	0.669	3
161	Razavizadeh et al.	2009	P5CS	CaMV35S	Nicotiana tabacum	dicot	solid	T1	300 mM NaCl (12 h) roots	SALT	9.631	0.665	3	11.889	0.885	3
162	Razavizadeh et al.	2009	P5CS	CaMV35S	Nicotiana tabacum	dicot	solid	T1	300 mM NaCl (24 h) roots	SALT	13.977	0.598	3	17.898	0.739	3
163	Razavizadeh et al.	2009	P5CS	CaMV35S	Nicotiana tabacum	dicot	solid	T1	300 mM NaCl (48 h) roots	SALT	21.562	0.808	3	25.569	0.812	3
164	Rihai et al.	2012	P5CS	CaMV35S	Nicotiana plumbaginifolia	dicot	solid	T1	unstressed	NONE_S	20.966	6.807	1	22.805	3.31	1
165	Rihai et al.	2012	P5CS	CaMV35S	Nicotiana plumbaginifolia	dicot	solid	T1	100 mM Nacl	SALT	40.276	5.149	1	44.322	4.782	1
166	Rihai et al.	2012	P5CS	CaMV35S	Nicotiana plumbaginifolia	dicot	solid	T1	150 mM Nacl	SALT	47.266	4.234	1	62.897	3.678	1
167	Rihai et al.	2012	P5CS	CaMV35S	Nicotiana plumbaginifolia	dicot	solid	T1	200 mM NaCl	SALT	53.334	4.05	1	69.702	2.575	1
168	Rihai et al.	2012	P5CS	CaMV35S	Nicotiana plumbaginifolia	dicot	solid	T1	250 mM Nacl	SALT
169	Vendruscolo et al.	2007	P5CS	AIPC (stress.inducible)	Triticum aestivum	monocot	soil	T1	well-watered	NONE_D
170	Vendruscolo et al.	2007	P5CS	AIPC (stress.inducible)	Triticum aestivum	monocot	soil	T1	4 days no water (pot)	DROUGHT
171	Vendruscolo et al.	2007	P5CS	AIPC (stress.inducible)	Triticum aestivum	monocot	soil	T1	8 days no water (pot)	DROUGHT
172	Vendruscolo et al.	2007	P5CS	AIPC (stress.inducible)	Triticum aestivum	monocot	soil	T1	14 days no water (pot)	DROUGHT
173	You et al.	2012	OAT	Ubiquitin (Maize)	Oryza sativa	monocot	solid	T3	well-watered	NONE_D	13.478	0.656	3	22.44	3.651	3
174	You et al.	2012	OAT	Ubiquitin (Maize)	Oryza sativa	monocot	solid	T3	No water ( for 4 days)	DROUGHT	63.734	11.154	3	49.7	2.862	3
175	You et al.	2012	OAT	Ubiquitin (Maize)	Oryza sativa	monocot	solid	T3	No water ( for 7 days)	DROUGHT	813.707	52.686	3	666.05	34.868	3
176	You et al.	2012	OAT	Ubiquitin (Maize)	Oryza sativa	monocot	solid	T3	No water (at seedling stage)	DROUGHT
177	You et al.	2012	OAT	Ubiquitin (Maize)	Oryza sativa	monocot	solid	T3	unstresed (no mannitol)	NONE_D							13.574	1.335	6	12.871	2.137	6
178	You et al.	2012	OAT	Ubiquitin (Maize)	Oryza sativa	monocot	solid	T3	150 mM Mannitol	DROUGHT							2.626	0.424	6	3.774	0.777	6
179	Wu et al.	2003	OAT	35S x 2	Oryza sativa	monocot	solid	T3	unstressed	NONE_S	1.251	0.074	3	12.513	0.699	3	10.35	0.513	30	11.232	0.582	30																									8.079	0.377	30
180	Wu et al.	2003	OAT	35S x 2	Oryza sativa	monocot	solid	T3	100 mM NaCl ( for 3 weeks)	SALT	4.749	0.207	3	27.437	1.049	3	7.338	0.404	30	10.187	0.359	30																									6.4	0.24	30
181	Wu et al.	2003	OAT	35S x 2	Oryza sativa	monocot	solid	T4	200 mM NaCl (for 3 weeks)	SALT	5.631	0.195	3	36.767	1.66	3	4.44	0.209	30	7.39	0.348	30																									4.347	0.195	30
182	Wu et al.	2003	OAT	35S x 2	Oryza sativa	monocot	solid	T1	300 mM NaCl (for 3 weeks)	SALT	4.223	0.386	3	41.624	2.098	3	3.02	0.115	30	5.131	0.235	30																									2.908	0.095	30
183	Wu et al.	2003	OAT	35S x 2	Oryza sativa	monocot	solid	T2	400 mM NaCl ( for 3 weeks)	SALT	2.816	0.387	3	35.553	1.546	3	2.058	0.0705	30	3.897	0.182	30																									2.106	0.09	30
184	Zhang et al.	2015	P5CS	CaMV35S	Glycine max	dicot	soil	T2	unstressed	NONE_S	27	6	6	54	6.896	6	31.1	1	6	29.95	1.658	6							18	4	6	18.9	1.658	6							49.6	3.2	6	49.6	1.6	6
185	Zhang et al.	2015	P5CS	CaMV35S	Glycine max	dicot	soil	T2	200 mM NaCl	SALT	186.3	10.7	6	573.85	15.562		22.3	1.4	6	27.7	1.323	6							4	0.8	6	13.35	2.04	6							37.3	4.6	6	44.6	2.609	6
186	Zhang et al.	2015	P5CS	CaMV35S	Glycine max	dicot	Hydroponic	T3	unstressed	NONE_S	30.9	4.3	8	41.55	7.023	8
187	Zhang et al.	2015	P5CS	CaMV35S	Glycine max	dicot	Hydroponic	T3	100 mM	SALT	208.2	12.7	8	601.7	14.964	8	17.8	1.2	8	22.65	2.657	8							5.6	3	8	13.3	2.871	8							30.1	3.3	8	34.7	2.787	8
188	Gerasimova et al.	2010	OAT	CaMV35S	Nicotiana tabacum	dicot	solid	T1	unstressed	NONE_S	448.15	60.322	7.5	3730.1	311.862	7.5
189	Gerasimova et al.	2010	OAT	CaMV35S	Nicotiana tabacum	dicot	solid	T1	300 mM NaCl (5 weeks)	SALT	252.27	43.557	7.5	2333.8	226.855	7.5
190	Kocsy et al.	2005	P5CR	Heat shock promoter	Glycine max	dicot	solid	T3	well-watered	NONE_D	0.55	0.04	3	0.52	0.05	3
191	Kocsy et al.	2005	P5CR	Heat shock promoter	Glycine max	dicot	solid	T3	no water for 10 days	DROUGHT	35.205	1.053	3	57.206	3.476	3
192	Kocsy et al.	2005	P5CR	Heat shock promoter	Glycine max	dicot	solid	T3	rewatered once and no water for 10 more days	DROUGHT	71.211	5.478	3	84.063	6.324	3
193	Bahramnejad et al.	2015	P5CS	CaMV35S	Fragaria ananassa	dicot	solid	T1	unstressed	NONE_D	0.159	0.015	5	0.236	0.033	5																									0.669	0.121	5	0.789	0.055	5
194	Bahramnejad et al.	2015	P5CS	CaMV35S	Fragaria ananassa	dicot	solid	T1	0,8 % PEG 6000	DROUGHT	0.21	0.018	5	0.348	0.056	5																									0.529	0.169	5	0.642	0.05	5
195	Bahramnejad et al.	2015	P5CS	CaMV35S	Fragaria ananassa	dicot	solid	T1	16 % PEG 6000	DROUGHT	0.407	0.159	5	0.498	0.098	5																									0.457	0.109	5	0.783	0.015	5
[truncated: 69 more columns]
