# Supplementary material for: Proline Metabolism Genes in Transgenic Plants: Meta-Analysis under Drought and Salt Stress
Source: Plants (Basel). 2024 Jul 11;13(14):1913. doi: 10.3390/plants13141913 (PMC11280441; doi:10.3390/plants13141913)
Supplement: Supplementary file 1 [file plants-13-01913-s001.zip › R codes/moderation analysis/moderation_no_stress/File S20.R]

meta <-read.table("meta_40.txt", header=T, sep="\t") 

if(!require("metafor")) install.packages("metafor")
library(metafor)


prolina <-meta[, 1:17]

nostress <- subset(prolina, prolina$Stress=="NONE_D" | prolina$Stress=="NONE_S" )
nostress <-na.omit(nostress)

nostress$mean_c <-as.numeric(nostress$mean_c)
nostress$mean_t <-as.numeric(nostress$mean_t)


pro_ppp <-escalc(measure="ROM", m1i=mean_t, sd1i=sd_t, n1i=n_t, m2i=mean_c, sd2i=sd_c, n2i=n_c, data=nostress, slab=paste(Author, Year, sep=","))

model <-rma(yi, vi, data= pro_ppp, method="HS")

# model         # warning message: Ratio of largest to smallest sampling variance extremely large. May not be able to obtain stable results. più un oultlier . Provo a levarlo per eliminare questo messaggio 


nostress_2 <-nostress[-c(17),]

pro_pp <-escalc(measure="ROM", m1i=mean_t, sd1i=sd_t, n1i=n_t, m2i=mean_c, sd2i=sd_c, n2i=n_c, data=nostress_2, slab=paste(Author, Year, sep=","))

model2 <-rma(yi, vi, data= pro_pp, method="HS")

 # model2       # Uguale. Warning message: Ratio of largest to smallest sampling variance extremely large. May not be able to obtain stable results.

# Influence mi identifica molti lavori 

nostress_3 <-nostress_2[-c(5, 6, 9, 23, 24, 30, 35, 38, 39),]


pro_p <-escalc(measure="ROM", m1i=mean_t, sd1i=sd_t, n1i=n_t, m2i=mean_c, sd2i=sd_c, n2i=n_c, data=nostress_3, slab=paste(Author, Year, sep=","))

model3 <-rma(yi, vi, data=pro_p, method="HS")              # uguale

inf <-influence(model3)
inf    # Ancora molti lavori. Provo a fare leave1out

leave1out(model3)

 # warning message: Ratio of largest to smallest sampling variance extremely large. May not be able to obtain stable results.
 
nostress_4 <-nostress_3[-c(2, 5, 15, 16, 17, 19, 21, 22, 26),]

pro <-escalc(measure="ROM", m1i=mean_t, sd1i=sd_t, n1i=n_t, m2i=mean_c, sd2i=sd_c, n2i=n_c, data=nostress_4, slab=paste(Author, Year, sep=","))

model4 <-rma(yi, vi, data=pro, method="HS")
# model4

 # OK

#####
######################################

test4 <-pro

factor(test4$Gene)

library(stringr) 

factor(test4$Gene <-str_trim(test4$Gene))

test4$Gene <-c( "OAT", "P5CS","OAT","P5CS", "P5CSF129A",  "P5CSF129A",  "P5CS", "P5CS", "P5CS", "P5CS",  "P5CS", "P5CS",  "P5CS2" , "ProDH",  "P5CS2", "ProDH", "ProDH", "P5CS", "OAT","P5CS", "P5CS", "P5CS")


 test4$Promoter <-c("CaMV35S" ,  "AIPC" , "Ubiquitin" ,  "Ubiquitin",     "CaMV35S" , "CaMV35S",  "CaMV35S" ,   "ACT",  "ABA-inducible",  "ABA-inducible",           "ACT", "CaMV35S","CaMV35S", "CaMV35S", "Ubiquitin", "CaMV35S", "CaMV35S", "CaMV35S", "Ubiquitin",  "CaMV35S",  "CaMV35S", "CaMV35S" )

 
 factor(test4$Species)
 
 test4$Species <-str_trim(test4$Species)
 
 factor(test4$Species)
  
 test4$Species <- c("Poaceae",  "Poaceae",   "Poaceae",  "Poaceae",  "Poaceae",  "Solanaceae",  "Solanaceae",     "Poaceae",  "Poaceae",     "Poaceae",   "Poaceae",             "Solanaceae", "Solanaceae",    "Poaceae",  "Poaceae",  "Solanaceae", "Others" , "Solanaceae",  "Poaceae",   "Fabaceae" ,  "Fabaceae" ,              "Others" )
 

factor(test4$Recipient_type)  #OK

factor(test4$Medium)      # NO

test4$Medium <-str_trim(test4$Medium)

factor(test4$Medium)

factor(test4$Generation)

 

####################### Moderator analysis

gene <-rma(yi, vi, mods=~Gene-1, data=test4, method="HS")

prom <-rma(yi, vi, mods=~Promoter-1, data=test4, method="HS")

spe <-rma(yi, vi, mods=~Species-1, data=test4, method="HS")

rec <-rma(yi, vi, mods=~Recipient_type-1, data=test4, method="HS")

med <-rma(yi, vi, mods=~Medium-1, data=test4, method="HS")
 
gen <-rma(yi, vi, mods=~Generation-1, data=test4, method="HS") 


#########


estimates <-c( coef(gene)[1], coef(gene)[2] , coef(gene)[3], coef(gene)[4],coef(gene)[5],  coef(prom)[1], coef(prom)[2], coef(prom)[3], coef(prom)[4], coef(prom)[5],       coef(spe)[1], coef(spe)[2], coef(spe)[3], coef(spe)[4],      coef(rec)[1], coef(rec)[2],  coef(med)[1], coef(med)[2], coef(med)[3], coef(gen)[1], coef(gen)[2], coef(gen)[3], coef(gen)[4])


 var_gene <- vcov(gene)    
 var_pro <-vcov(prom)
 var_spe <-vcov(spe)
 var_rec <-vcov(rec)
 var_med <-vcov(med)
 var_gen <-vcov(gen)


variances <- c( var_gene[1], var_gene[7] ,  var_gene[13],   var_gene[19], var_gene[25],    var_pro[1], var_pro[7], var_pro[13], var_pro[19], var_pro[25],   var_spe[1], var_spe[6],  var_spe[11] ,  var_spe[16],    var_rec[1], var_rec[4],   var_med[1], var_med[5], var_med[9] ,  var_gen[1], var_gen[6], var_gen[11],  var_gen[16])


labels <- c("OAT",   "P5CS", "P5CS2", "P5CSF129A","ProDH",        "ABA-inducible", "ACT", "AIPC", "CaMV35S" ,  "Ubiquitin",   "Fabaceae" , "Others",  "Poaceae", "Solanaceae",  "Dicot", "Monocot", "Hydroponic", "Soil", "Solid", "T1", "T2", "T3", "T4") 

    
k <-c(3, 12, 2, 2, 3,          2, 2, 1, 13, 4,         2, 2, 12, 6,          9, 13,      1, 10, 11,       8, 8, 4) 
  
# Per ricavare k   usare split. Esempio: prova <-split(test4, test4$Gene)


# senza intercetta. cattura i valori assoluti dei livelli delle categorie

pvalue <-c( 0.0006 , 0.0000, 0.0000, 0.0007, 0.0007,    0.0000, 0.0000, 0.8189, 0.0000, 0.0000,     0.0000, 0.0021, 0.0000, 0.0000,  0.0000, 0.0000,    0.0702 , 0.0000, 0.0000,     0.0000, 0.0000, 0.0000, 0.7192 )

pvalue <- sprintf("%0.4f", pvalue)


########################### forest


forest(estimates, variances, slab=labels, psize=1, xlab="ln (R/R) Ratio of the means", atransf=exp) # forest base. Per il momento pzize=1


psize <-c( weights(gene)[1], weights(gene)[2], weights(gene)[3],weights(gene)[4],weights(gene)[5],   weights(prom)[1], weights(prom)[2],  weights(prom)[3], weights(prom)[4], weights(prom)[5], weights(spe)[1], weights(spe)[2], weights(spe)[3], weights(spe)[4],  weights(rec)[1], weights(rec)[2],   weights(med)[1], weights(med)[2],  weights(med)[3], weights(gen)[1], weights(gen)[2], weights(gen)[3], weights(gen)[4])

 psize <-psize/8

forest(estimates, variances, slab=labels, psize=psize, xlab="ln (R/R) Ratio of the means") 

forest(estimates, variances, slab=labels, psize=psize, xlab="(R/R) Ratio of the means",rows=rev(c(1:4, 7:9, 12:13, 16:19, 22:26, 29:33)), main="Proline moderators" , cex=.9, atransf=exp)  # Aggiungo il titolo (main). Riduco il font (cex=.9)


par("usr")  # Determino i limiti del grafico per orientarmi nel posizionamento del testo ( left, right , bottom, top)


forest(estimates, variances, slab=labels, psize=psize, ilab=cbind(k,pvalue), ilab.xpos= c(- 1.9, - 1.55), xlab="(R/R) Ratio of the means", rows=rev(c(1:4, 7:9, 12:13, 16:19, 22:26, 29:33)), main="Figure S2.1. Proline moderators", cex=.8, top= 2, ylim=c(0.92, 37.5), atransf=exp) # Aggiungo extra colonne (ilab)


abline (h= 0, col="gray")     # Aggiungo linee orrizontali. WARNING funziona solo se staccato dal plot base
abline (h= 6, col="gray")
abline (h= 11, col="gray")
abline (h= 15, col="gray")
abline (h= 21, col="gray")
abline (h= 28, col="gray")


text(- 3.05,  37.2,"Category", cex=.9, adj=0)     # Aggiungo testo
text( - 1.9, 37.2, "n", cex=-9, adj=0)
text( - 1.5, 37.2, "p-value", cex=.9 )


text(   1.56, 37.2,  "R/R", cex=.9 , adj=0)
text(   2.0  , 37.2, "PI", cex=.9, adj=0 )


text (- 3.05, 36.0, expression(bold(italic("Gene"))), cex=.8, adj=0 )        # adj=0  allinea a destra
text (- 3.05, 27.5, expression(bold(italic("Promoter"))), cex=.8, adj=0)
text (- 3.05, 20.5, expression(bold(italic("Species"))), cex=.8, adj=0)
text (- 3.05, 14.5, expression(bold(italic("Recipient"))), cex=.8, adj=0)
text (- 3.05, 10.5, expression(bold(italic("Medium"))), cex=.8, adj=0)
text (- 3.05, 5.5, expression(bold(italic("Generation"))), cex=.8, adj=0)


dev.copy(pdf, "moderator_Pro_(no_stress_no_int).pdf")
dev.off()
