# Supplementary material for: Proline Metabolism Genes in Transgenic Plants: Meta-Analysis under Drought and Salt Stress
Source: Plants (Basel). 2024 Jul 11;13(14):1913. doi: 10.3390/plants13141913 (PMC11280441; doi:10.3390/plants13141913)
Supplement: Supplementary file 1 [file plants-13-01913-s001.zip › R codes/moderation analysis/moderation_no_stress/File S22.R]

meta <-read.table("meta_40.txt", header=TRUE, sep="\t")

if(!require("metafor")) install.packages("metafor")
library(metafor)


seednumber <-meta[, c(1:11, 30:35)]

unstressed_seednumber <-subset(seednumber, seednumber$Stress=="NONE_D" | seednumber$Stress=="NONE_S")
unstressed_seednumber <-na.omit(unstressed_seednumber)

unstressed_seednumber$mean_c.3 <-as.numeric(unstressed_seednumber$mean_c.3)
unstressed_seednumber$mean_t.3 <-as.numeric(unstressed_seednumber$mean_t.3)

seed_n <-escalc(measure="ROM", m1i=mean_t.3, sd1i=sd_t.3, n1i=n_t.3, m2i=mean_c.3, sd2i=sd_c.3, n2i=n_c.3, data=unstressed_seednumber, slab=paste(Author, Year, sep=","))


###########

test4 <-seed_n

##############
factor(test4$Gene)  # NO

library(stringr)

test4$Gene <-str_trim(test4$Gene)

factor(test4$Gene)  # OK

factor(test4$Promoter) # OK


factor(test4$Species)

test4$Species <-c( "Poaceae", "Poaceae",   "Solanaceae",  "Fabaceae" ,"Fabaceae"   )


factor(test4$Recipient_type)  #OK


factor(test4$Medium)      # OK

factor(test4$Generation)  #OK 
   
# Non cè il trattamento ovviamente

####################### Moderator analysis

gene <-rma(yi, vi, mods=~Gene-1, data=test4, method="HS")    

prom <-rma(yi, vi, mods=~Promoter-1, data=test4, method="HS")

spe <-rma(yi, vi, mods=~Species-1, data=test4, method="HS")

rec <-rma(yi, vi, mods=~Recipient_type-1, data=test4, method="HS")

med <-rma(yi, vi, mods=~Medium-1, data=test4, method="HS")

gen <-rma(yi, vi, mods=~Generation-1, data=test4, method="HS") 


estimates <-c( coef(gene)[1], coef(gene)[2] ,      coef(prom)[1], coef(prom)[2],         coef(spe)[1], coef(spe)[2], coef(spe)[3],   coef(rec)[1], coef(rec)[2],     coef(med)[1], coef(med)[2], coef(med)[3], coef(gen)[1], coef(gen)[2])


var_gene <- vcov(gene)    
var_pro <-vcov(prom)
var_spe <-vcov(spe)
var_rec <-vcov(rec)
var_med <-vcov(med)
var_gen <-vcov(gen)


variances <- c( var_gene[1], var_gene[4]  ,     var_pro[1], var_pro[4],      var_spe[1], var_spe[5],  var_spe[9],   var_rec[1], var_rec[4],  var_med[1], var_med[5], var_med[9],  var_gen[1],var_gen[4] )

labels <- c("OAT", "P5CS",   "CaMV35S" , "Ubiquitin",    "Fabaceae", "Poaceae", "Solanaceae" , "Dicot", "Monocot", "Liquid", "Soil", "Solid", "T1", "T2") 


k <-c( 1,4,     4,1,   2,2,1,  3,2,     1,3,1,   2,3) 

# Per ricavare k   usare split. Esempio: prova <-split(test4, test4$Gene)

pvalue <-c(0.0264, 0.8583 , 0.0000, 0.0240, 0.1202 , 0.5665 , 0.6967, 0.3171, 0.6058, 0.0005 , 0.0068 , 0.0240  )


pvalue <- sprintf("%0.4f", pvalue)


########################### forest

forest(estimates, variances, slab=labels, psize=1, xlab="ln (R/R) Ratio of the means", atransf=exp) # forest base. Per il momento pzize=1. esponenziato 

psize <-c( weights(gene)[1], weights(gene)[2] ,   weights(prom)[1], weights(prom)[2],         weights(spe)[1] , weights(spe)[2], weights(spe)[3],  weights(rec)[1], weights(rec)[2] ,    weights(med)[1], weights(med)[2],  weights(med)[3], weights(gen)[1], weights(gen)[2])

 psize <-psize/12

forest(estimates, variances, slab=labels, psize=psize, xlab="ln (R/R) Ratio of the means", atransf=exp) 
 
forest(estimates, variances, slab=labels, psize=psize, xlab="ln (R/R) Ratio of the means",rows=rev(c(1:2, 5:7, 10:11, 14:16, 19:20, 23:24)), main="Seed number moderators" , cex=.9, atransf=exp)  # Aggiungo il titolo (main). Riduco il font (cex=.9)

par("usr")  # Determino i limiti del grafico per orientarmi nel posizionamento del testo ( left, right , bottom, top)


forest(estimates, variances, slab=labels, psize=psize, ilab=cbind(k, pvalue), ilab.xpos= c(- 0.78, -0.66), xlab="R/R (Ratio of the means)",rows=rev(c(1:2, 5:7, 10:11, 14:16, 19:20, 23:24)), main="Figure S2.3. Seed number moderators", cex=.8, top= 2, ylim=c(-0.56, 27.8), atransf=exp) # Aggiungo extra colonne (ilab)

abline (h= 0.00, col="gray")     # Aggiungo linee orrizontali. 
abline (h= 4.00, col="gray")      
abline (h= 9.0, col="gray")
abline (h= 13.0, col="gray")
abline (h= 18.0, col="gray")
abline (h= 22.0, col="gray")

 

text(- 1.06,  27.3,"Moderator", cex=.9, adj=0)     # Aggiungo testo
text( - 0.78, 27.3, "n", cex=-9, adj=0)
text( - 0.71, 27.3, "p-value", cex=.9 , adj=0)

text(   0.47, 27.3,  "R/R", cex=.9 , adj=0)
text(   0.62, 27.3, "PI", cex=.9, adj=0 )

text (- 1.06, 26.2, expression(bold(italic("Gene"))), cex=.8, adj=0 ) 
text (- 1.06, 21.5, expression(bold(italic("Promoter"))), cex=.8, adj=0 )        # adj=0  allinea a destra
text (- 1.06, 17.5, expression(bold(italic("Species"))), cex=.8, adj=0)
text (- 1.06, 12.5, expression(bold(italic("Recipient"))), cex=.8, adj=0)
text (- 1.06, 8.5, expression(bold(italic("Medium"))), cex=.8, adj=0)
text (- 1.06, 3.5, expression(bold(italic("Generation"))), cex=.8, adj=0)


dev.copy(pdf, "mod_seed_number(no_stress_no_int).pdf")
dev.off()

######################
