# Supplementary material for: Proline Metabolism Genes in Transgenic Plants: Meta-Analysis under Drought and Salt Stress
Source: Plants (Basel). 2024 Jul 11;13(14):1913. doi: 10.3390/plants13141913 (PMC11280441; doi:10.3390/plants13141913)
Supplement: Supplementary file 1 [file plants-13-01913-s001.zip › R codes/moderation analysis/moderation_no_stress/File S23.R]

meta <-read.table("meta_40.txt", header=TRUE, sep="\t")

if(!require("metafor")) install.packages("metafor")
library(metafor)


seedweight <-meta[, c(1:11, 36:41)]

unstressed_seedweight <-subset(seedweight, seedweight$Stress=="NONE_D" | seedweight$Stress=="NONE_S")
unstressed_seedweight <- na.omit(unstressed_seedweight)

unstressed_seedweight$mean_c.4 <-as.numeric(unstressed_seedweight$mean_c.4)
unstressed_seedweight$mean_t.4 <-as.numeric(unstressed_seedweight$mean_t.4)

seed_w <-escalc(measure="ROM", m1i=mean_t.4, sd1i=sd_t.4, n1i=n_t.4, m2i=mean_c.4, sd2i=sd_c.4, n2i=n_c.4, data=unstressed_seedweight, slab=paste(Author, Year, sep=","))


###########

test4 <-seed_w

##############

factor(test4$Gene)  # OK


factor(test4$Promoter) # OK


factor(test4$Species)

test4$Species <-c( "Poaceae", "Poaceae" ,  "Poaceae" ,  "Poaceae"  , "Poaceae" , "Fabaceae"  )


factor(test4$Recipient_type)  #OK


factor(test4$Medium)      # OK

factor(test4$Generation)  #OK 
   
# Non cè il trattamento ovviamente

####################### Moderator analysis

gene <-rma(yi, vi, mods=~Gene-1, data=test4, method="HS")    

prom <-rma(yi, vi, mods=~Promoter-1, data=test4, method="HS")

spe <-rma(yi, vi, mods=~Species-1, data=test4, method="HS")

rec <-rma(yi, vi, mods=~Recipient_type-1, data=test4, method="HS")

med <-rma(yi, vi, mods=~Medium-1, data=test4, method="HS")

gen <-rma(yi, vi, mods=~Generation-1, data=test4, method="HS") 


estimates <-c( coef(gene)[1], coef(gene)[2] , coef(gene)[3] ,     coef(prom)[1], coef(prom)[2],         coef(spe)[1], coef(spe)[2],    coef(rec)[1], coef(rec)[2],     coef(med)[1], coef(med)[2], coef(gen)[1], coef(gen)[2], coef(gen)[3])


var_gene <- vcov(gene)    
var_pro <-vcov(prom)
var_spe <-vcov(spe)
var_rec <-vcov(rec)
var_med <-vcov(med)
var_gen <-vcov(gen)


variances <- c( var_gene[1], var_gene[5], var_gene[9] ,   var_pro[1], var_pro[4],  var_spe[1], var_spe[4],  var_rec[1], var_rec[4],  var_med[1], var_med[4],   var_gen[1],var_gen[5], var_gen[9] )


labels <- c("OAT", "P5CS",   "P5CSF129A" , "ABA-inducible",  "CaMV35S",  "Fabaceae", "Poaceae" , "Dicot", "Monocot", "Liquid", "Soil",  "T1", "T2", "T3") 


k <-c( 1,3, 2,      4,2,    1,5,     1,5,    1,5,    1,1,4) 

# Per ricavare k   usare split. Esempio: prova <-split(test4, test4$Gene)


 
 pvalue <-c(0.6849,  0.1880 , 0.7315,  0.4368, 0.0027 , 0.0025, 0.7068, 0.0025, 0.7068 , 0.0025, 0.7068 , 0.0003, 0.6459 , 0.4419  ) 

pvalue <- sprintf("%0.4f", pvalue)


########################### forest

forest(estimates, variances, slab=labels, psize=1, xlab="ln (R/R) Ratio of the means", atransf=exp) # forest base. Per il momento pzize=1. esponenziato 

psize <-c( weights(gene)[1], weights(gene)[2] ,  weights(gene)[3] , weights(prom)[1], weights(prom)[2],         weights(spe)[1] , weights(spe)[2],   weights(rec)[1], weights(rec)[2] ,    weights(med)[1], weights(med)[2],   weights(gen)[1], weights(gen)[2], weights(gen)[3])

 psize <-psize/10

forest(estimates, variances, slab=labels, psize=psize, xlab="ln (R/R) Ratio of the means", atransf=exp) 
 
forest(estimates, variances, slab=labels, psize=psize, xlab="ln (R/R) Ratio of the means",rows=rev(c(1:3, 6:7, 10:11, 14:15, 18:19, 22:24)), main="Seed weight moderators" , cex=.9, atransf=exp)  # Aggiungo il titolo (main). Riduco il font (cex=.9)

par("usr")  # Determino i limiti del grafico per orientarmi nel posizionamento del testo ( left, right , bottom, top)


forest(estimates, variances, slab=labels, psize=psize, ilab=cbind(k, pvalue), ilab.xpos= c(- 0.64, -0.54), xlab="R/R (Ratio of the means)",rows=rev(c(1:3, 6:7, 10:11, 14:15, 18:19, 22:24)), main="Figure S2.4. Seed weight moderators" , cex=.8, top= 2, ylim=c(-0.56, 27.8), atransf=exp) # Aggiungo extra colonne (ilab)


abline (h= 0.00, col="gray")     # Aggiungo linee orrizontali.
abline (h= 5.00, col="gray")     
abline (h= 9.0, col="gray")
abline (h= 13.0, col="gray")
abline (h= 17.0, col="gray")
abline (h= 21.0, col="gray")

 

text(- 0.88,  27.4,"Moderator", cex=.9, adj=0)     # Aggiungo testo
text( - 0.64, 27.4, "n", cex=-9, adj=0)
text( - 0.58, 27.4, "p-value", cex=.9 , adj=0)

text(   0.35, 27.4,  "R/R", cex=.9 , adj=0)
text(   0.47, 27.4, "PI", cex=.9, adj=0 )

text (- 0.88, 26.2, expression(bold(italic("Gene"))), cex=.8, adj=0 ) 
text (- 0.88, 20.5, expression(bold(italic("Promoter"))), cex=.8, adj=0 )        # adj=0  allinea a destra
text (- 0.88, 16.5, expression(bold(italic("Species"))), cex=.8, adj=0)
text (- 0.88, 12.5, expression(bold(italic("Recipient"))), cex=.8, adj=0)
text (- 0.88, 8.5, expression(bold(italic("Medium"))), cex=.8, adj=0)
text (- 0.88, 4.5, expression(bold(italic("Generation"))), cex=.8, adj=0)


dev.copy(pdf, "mod_seed_weight(no_stress_no_int).pdf")
dev.off()

######################
