# Supplementary material for: Proline Metabolism Genes in Transgenic Plants: Meta-Analysis under Drought and Salt Stress
Source: Plants (Basel). 2024 Jul 11;13(14):1913. doi: 10.3390/plants13141913 (PMC11280441; doi:10.3390/plants13141913)
Supplement: Supplementary file 1 [file plants-13-01913-s001.zip › R codes/moderation analysis/moderation_no_stress/File S24.R]

meta <-read.table("meta_40.txt", header=TRUE, sep="\t")

if(!require("metafor")) install.packages("metafor")
library(metafor)


chl <-meta[, c(1:11, 42:47)]

unstressed_chl <-subset(chl, chl$Stress=="NONE_D" | chl$Stress=="NONE_S")
unstressed_chl <-na.omit(unstressed_chl)

unstressed_chl$mean_c.5 <-as.numeric(unstressed_chl$mean_c.5)
unstressed_chl$mean_t.5 <-as.numeric(unstressed_chl$mean_t.5)

CHL <-escalc(measure="ROM", m1i=mean_t.5, sd1i=sd_t.5, n1i=n_t.5, m2i=mean_c.5, sd2i=sd_c.5, n2i=n_c.5, data=unstressed_chl, slab=paste(Author, Year, sep=","))

###########

test4 <-CHL

##############

factor(test4$Gene)  # NO

library(stringr)

test4$Gene <- str_trim(test4$Gene)

test4$Gene <-c( "P5CS" ,     "Others"  ,     "P5CS"  ,    "P5CS" ,     "Others" , "P5CS"  ,    "P5CS" ,     "P5CS" ,     "Others" ,   "Others" ,     "P5CS" , "P5CS" )

factor(test4$Promoter) # OK


factor(test4$Species)

test4$Species <-c( "Poaceae",  "Poaceae",  "Poaceae",  "Poaceae",  "Poaceae",  "Solanaceae" ,  "Fabaceae", "Solanaceae",  "Solanaceae",         "Others" , "Fabaceae"  , "Others" )


factor(test4$Recipient_type)  #OK


factor(test4$Medium)      # OK

factor(test4$Generation)  #OK 
   
# Non cè il trattamento ovviamente

####################### Moderator analysis

gene <-rma(yi, vi, mods=~Gene-1, data=test4, method="HS")    

prom <-rma(yi, vi, mods=~Promoter-1, data=test4, method="HS")

spe <-rma(yi, vi, mods=~Species-1, data=test4, method="HS")

rec <-rma(yi, vi, mods=~Recipient_type-1, data=test4, method="HS")

med <-rma(yi, vi, mods=~Medium-1, data=test4, method="HS")

gen <-rma(yi, vi, mods=~Generation-1, data=test4, method="HS") 


estimates <-c( coef(gene)[1], coef(gene)[2] ,     coef(prom)[1], coef(prom)[2],  coef(spe)[1], coef(spe)[2],  coef(spe)[3], coef(spe)[4],   coef(rec)[1], coef(rec)[2],     coef(med)[1], coef(med)[2], coef(med)[3],coef(gen)[1], coef(gen)[2], coef(gen)[3])


var_gene <- vcov(gene)    
var_pro <-vcov(prom)
var_spe <-vcov(spe)
var_rec <-vcov(rec)
var_med <-vcov(med)
var_gen <-vcov(gen)


variances <- c( var_gene[1], var_gene[4],   var_pro[1], var_pro[4],  var_spe[1], var_spe[6], var_spe[11], var_spe[16],  var_rec[1], var_rec[4],  var_med[1], var_med[5], var_med[9],  var_gen[1],var_gen[5], var_gen[9] )

labels <- c("Others", "P5CS", "CaMV35S", "Ubiquitin",  "Fabaceae", "Others" ,"Poaceae", "Solanaceae", "Dicot", "Monocot", "Liquid", "Soil", "Solid", "T1", "T2", "T4") 


k <-c( 4,8,   10,2,   2,2,5,3,   7,5,   1,8,3,  10,1,1  ) 

# Per ricavare k   usare split. Esempio: prova <-split(test4, test4$Gene)

pvalue <-c(0.3965 ,   0.1223,  0.0009, 0.1597 , 0.4329 ,0.2956 , 0.2445, 0.0009, 0.0026,0.3476 , 0.0226, 0.4753, 0.0026 , 0.1037, 1.0000, 0.4316 ) 

pvalue <- sprintf("%0.4f", pvalue)


########################### forest

forest(estimates, variances, slab=labels, psize=1, xlab="ln (R/R) Ratio of the means", atransf=exp) # forest base. Per il momento pzize=1. esponenziato 

psize <-c( weights(gene)[1], weights(gene)[2] , weights(prom)[1], weights(prom)[2],         weights(spe)[1] , weights(spe)[2], weights(spe)[3], weights(spe)[4],   weights(rec)[1], weights(rec)[2] ,    weights(med)[1], weights(med)[2], weights(med)[3],   weights(gen)[1], weights(gen)[2], weights(gen)[3])

 psize <-psize/12

forest(estimates, variances, slab=labels, psize=psize, xlab="ln (R/R) Ratio of the means", atransf=exp) 
 
forest(estimates, variances, slab=labels, psize=psize, xlab="ln (R/R) Ratio of the means",rows=rev(c(1:3, 6:8, 11:12, 15:18, 21:22, 25:26)), main="Chlorophyll moderators" , cex=.9, atransf=exp)  # Aggiungo il titolo (main). Riduco il font (cex=.9)

par("usr")  # Determino i limiti del grafico per orientarmi nel posizionamento del testo ( left, right , bottom, top)


forest(estimates, variances, slab=labels, psize=psize, ilab=cbind(k, pvalue), ilab.xpos= c(- 0.5, -0.4), xlab="R/R (Ratio of the means)",rows=rev(c(1:3, 6:8, 11:12, 15:18, 21:22, 25:26)), main="Figure S2.5. Chlorophyll moderators" , cex=.8, top= 2, ylim=c(-0.64, 29.8), atransf=exp) # Aggiungo extra colonne (ilab)

abline (h= 0.00, col="gray")     # Aggiungo linee orrizontali. 
abline (h= 5.00, col="gray")      
abline (h= 10.0, col="gray")
abline (h= 14.0, col="gray")
abline (h= 20.0, col="gray")
abline (h= 24.0, col="gray")

 

text(- 0.72,  29.4,"Moderator", cex=.9, adj=0)     # Aggiungo testo
text( - 0.5, 29.4, "n", cex=-9, adj=0)
text( - 0.45, 29.4, "p-value", cex=.9 , adj=0)

text(   0.47, 29.4,  "R/R", cex=.9 , adj=0)
text(   0.59, 29.4, "PI", cex=.9, adj=0 )

text (- 0.72, 28.3, expression(bold(italic("Gene"))), cex=.8, adj=0 ) 
text (- 0.72, 23.5, expression(bold(italic("Promoter"))), cex=.8, adj=0 )        # adj=0  allinea a destra
text (- 0.72, 19.5, expression(bold(italic("Species"))), cex=.8, adj=0)
text (- 0.72, 13.5, expression(bold(italic("Recipient"))), cex=.8, adj=0)
text (- 0.72, 9.5, expression(bold(italic("Medium"))), cex=.8, adj=0)
text (- 0.72, 4.5, expression(bold(italic("Generation"))), cex=.8, adj=0)


dev.copy(pdf, "mod_chlorophyll(no_stress_no_int).pdf")
dev.off()

######################
