# Supplementary material for: Proline Metabolism Genes in Transgenic Plants: Meta-Analysis under Drought and Salt Stress
Source: Plants (Basel). 2024 Jul 11;13(14):1913. doi: 10.3390/plants13141913 (PMC11280441; doi:10.3390/plants13141913)
Supplement: Supplementary file 1 [file plants-13-01913-s001.zip › R codes/moderation analysis/moderation_no_stress/File S25.R]

# Root_Lenght_ NO_STRESS

meta=read.table("meta_40.txt", header=T, sep="\t")


rootlength <-meta[, c(1:11, 48:53)]


if(!require("metafor")) install.packages("metafor")

library(metafor)


unstressed_rootlength <-subset(rootlength, rootlength$Stress=="NONE_D" | rootlength$Stress=="NONE_S")
unstressed_rootlength <-na.omit(unstressed_rootlength)

unstressed_rootlength$mean_c.6 <-as.numeric(unstressed_rootlength$mean_c.6)
unstressed_rootlength$mean_t.6 <-as.numeric(unstressed_rootlength$mean_t.6)

root_lp <-escalc(measure="ROM", m1i=mean_t.6, sd1i=sd_t.6, n1i=n_t.6, m2i=mean_c.6, sd2i=sd_c.6, n2i=n_c.6, data=unstressed_rootlength, slab=paste(Author, Year, sep=","))


unstressed_rootlength_2 <-unstressed_rootlength[-c(3),]

root_l <-escalc(measure="ROM", m1i=mean_t.6, sd1i=sd_t.6, n1i=n_t.6, m2i=mean_c.6, sd2i=sd_c.6, n2i=n_c.6, data=unstressed_rootlength_2, slab=paste(Author, Year, sep=","))

#######

test4 <-root_l

##############

factor(test4$Gene)  # Ci sono duplicazioni

library(stringr)

test4$Gene <- str_trim(test4$Gene, side="both")

factor(test4$Gene) 

test4$Gene  
       
test4$Gene <-c("Others",  "Others", "P5CS",  "P5CS",  "P5CS","Others", "Others"  )


factor(test4$Gene)            # OK prova passata


factor(test4$Promoter) # OK

factor(test4$Species)  #   Rinomino


test4$Species <-c("Poaceae",   "Brassicaceae" , "Brassicaceae", "Solanaceae",  "Solanaceae", "Brassicaceae" , "Poaceae" )


factor(test4$Recipient_type)  #OK

factor(test4$Medium)      # OK

factor(test4$Generation)  #OK 
   
# Non cè il trattamento ovviamente

####################### Moderator analysis


gene <-rma(yi, vi, mods=~Gene-1, data=test4, method="HS")    

prom <-rma(yi, vi, mods=~Promoter-1, data=test4, method="HS")

spe <-rma(yi, vi, mods=~Species-1, data=test4, method="HS")

rec <-rma(yi, vi, mods=~Recipient_type-1, data=test4, method="HS")

med <-rma(yi, vi, mods=~Medium-1, data=test4, method="HS")

gen <-rma(yi, vi, mods=~Generation-1, data=test4, method="HS") 


estimates <-c( coef(gene)[1], coef(gene)[2] ,      coef(prom)[1], coef(prom)[2],         coef(spe)[1], coef(spe)[2], coef(spe)[3],      coef(rec)[1], coef(rec)[2],     coef(med)[1], coef(med)[2] , coef(gen)[1], coef(gen)[2], coef(gen)[3])


var_gene <- vcov(gene)    
var_pro <-vcov(prom)
var_spe <-vcov(spe)
var_rec <-vcov(rec)
var_med <-vcov(med)
var_gen <-vcov(gen)


variances <- c( var_gene[1], var_gene[4]  ,     var_pro[1], var_pro[4],      var_spe[1], var_spe[5], var_spe[9],    var_rec[1], var_rec[4],  var_med[1], var_med[4],   var_gen[1],var_gen[5],var_gen[9] )

labels <- c("Others", "P5CS",     "35S x 2", "CaMV35S" ,   "Brassicaceae", "Poaceae", "Solanaceae", "Dicot", "Monocot", "Soil", "Solid", "T1", "T2", "T3") 


k <-c( 4,3,     1,6,   3,2,2,    4,3,   4,3,   1,3, 3 ) 

# Per ricavare k   usare split. Esempio: prova <-split(test4, test4$Gene)


# pvalue senza intercetta e dummy code (effetto di moderazione di ogni categoria. All'interno della categoria si misura l'effetto relativo rispetto ad un livello di controloo (intercetta))

pvalue <-c(0.0000, 0.0028,  0.0000, 0.0000, 0.0000, 0.0000,  0.0102, 0.0000, 0.0000, 0.0803, 0.0012 , 0.0000)

pvalue <- sprintf("%0.4f", pvalue)

# sig <-c("***", "***", "***",     "ns", "ns", "ns",     "ns", "***", "ns", "*",      "ns", "ns",    "ns", "ns",    "***", "**",  "*", "",      "" )


########################### forest


forest(estimates, variances, slab=labels, psize=1, xlab="ln (R/R) Ratio of the means", atransf=exp) # forest base. Per il momento pzize=1. esponenziato 

psize <-c( weights(gene)[1], weights(gene)[2] ,   weights(prom)[1], weights(prom)[2],         weights(spe)[1] , weights(spe)[2], weights(spe)[3],   weights(rec)[1], weights(rec)[2] ,    weights(med)[1], weights(med)[2],   weights(gen)[1], weights(gen)[2], weights(gen)[3])

 psize <-psize/10

forest(estimates, variances, slab=labels, psize=psize, xlab="ln (R/R) Ratio of the means", atransf=exp) 
 
 
forest(estimates, variances, slab=labels, psize=psize, xlab="ln (R/R) Ratio of the means",rows=rev(c(1:3, 6:7, 10:11, 14:16, 19:20, 23:24)), main="Root length moderators" , cex=.9, atransf=exp)  # Aggiungo il titolo (main). Riduco il font (cex=.9)

par("usr")  # Determino i limiti del grafico per orientarmi nel posizionamento del testo ( left, right , bottom, top)


forest(estimates, variances, slab=labels, psize=psize, ilab=cbind(k, pvalue), ilab.xpos= c(- 0.23, -0.18), xlab="R/R (Ratio of the means)", rows=rev(c(1:3, 6:7, 10:11, 14:16, 19:20, 23:24)), main="Figure S2.6. Root length moderators" , cex=.8, top= 2, ylim=c(-0.56, 28.0), atransf=exp) # Aggiungo extra colonne (ilab)


abline (h= 0.00, col="gray")     # Aggiungo linee orrizontali. 
abline (h= 5.00, col="gray")      
abline (h= 9.0, col="gray")
abline (h= 13.0, col="gray")
abline (h= 18.0, col="gray")
abline (h= 22.0, col="gray")

 

text(- 0.37,  27.6,"Moderator", cex=.9, adj=0)     # Aggiungo testo
text( - 0.23, 27.6, "n", cex=-9, adj=0)
text( - 0.20, 27.6, "p-value", cex=.9 , adj=0)

text(   0.30, 27.6,  "R/R", cex=.9 , adj=0)
text(   0.365, 27.6, "PI", cex=.9, adj=0 )

text (- 0.37, 26.6, expression(bold(italic("Gene"))), cex=.8, adj=0 ) 
text (- 0.37, 21.5, expression(bold(italic("Promoter"))), cex=.8, adj=0 )        # adj=0  allinea a destra
text (- 0.37, 17.5, expression(bold(italic("Species"))), cex=.8, adj=0)
text (- 0.37, 12.5, expression(bold(italic("Recipient"))), cex=.8, adj=0)
text (- 0.37, 8.5, expression(bold(italic("Medium"))), cex=.8, adj=0)
text (- 0.37, 4.5, expression(bold(italic("Generation"))), cex=.8, adj=0)


dev.copy(pdf, "mod_root_length_(no_stress_no int).pdf")
dev.off()

######################
