# Supplementary material for: Proline Metabolism Genes in Transgenic Plants: Meta-Analysis under Drought and Salt Stress
Source: Plants (Basel). 2024 Jul 11;13(14):1913. doi: 10.3390/plants13141913 (PMC11280441; doi:10.3390/plants13141913)
Supplement: Supplementary file 1 [file plants-13-01913-s001.zip › R codes/moderation analysis/moderation_no_stress/File S26.R]

meta <-read.table("meta_40.txt", header=TRUE, sep="\t")

if(!require("metafor")) install.packages("metafor")
library(metafor)


plantweight <-meta[, c(1:11, 60:65)]

unstressed_plantweight <-subset(plantweight, plantweight$Stress=="NONE_D" | plantweight$Stress=="NONE_S")
unstressed_plantweight <-na.omit(unstressed_plantweight)

unstressed_plantweight$mean_c.8 <-as.numeric(unstressed_plantweight$mean_c.8)
unstressed_plantweight$mean_t.8 <-as.numeric(unstressed_plantweight$mean_t.8)

plant_p <-escalc(measure="ROM", m1i=mean_t.8, sd1i=sd_t.8, n1i=n_t.8, m2i=mean_c.8, sd2i=sd_c.8, n2i=n_c.8, data=unstressed_plantweight, slab=paste(Author, Year, sep=","))

unstressed_plantweight_2 <-  unstressed_plantweight[-c(9),]

plant_w <-escalc(measure="ROM", m1i=mean_t.8, sd1i=sd_t.8, n1i=n_t.8, m2i=mean_c.8, sd2i=sd_c.8, n2i=n_c.8, data=unstressed_plantweight_2, slab=paste(Author, Year, sep=","))

###########

test4 <-plant_w

##############

factor(test4$Gene)  # NO

library(stringr)

test4$Gene <- str_trim(test4$Gene)

test4$Gene <-c( "Others",  "P5CS",   "P5CS" ,  "Others" , "Others", "OAT" , "P5CS",  "OAT" ,"P5CS")

factor(test4$Promoter) # OK


factor(test4$Species)

test4$Species <-c("Solanaceae", "Solanaceae", "Brassicaceae",  "Brassicaceae" ,  "Solanaceae",  "Solanaceae", "Solanaceae", "Others", "Others" )


factor(test4$Recipient_type)  #OK


factor(test4$Medium)      # OK

factor(test4$Generation)  #OK 
   
# Non cè il trattamento ovviamente

####################### Moderator analysis

gene <-rma(yi, vi, mods=~Gene-1, data=test4, method="HS")    

prom <-rma(yi, vi, mods=~Promoter-1, data=test4, method="HS")

spe <-rma(yi, vi, mods=~Species-1, data=test4, method="HS")

rec <-rma(yi, vi, mods=~Recipient_type-1, data=test4, method="HS")

med <-rma(yi, vi, mods=~Medium-1, data=test4, method="HS")

gen <-rma(yi, vi, mods=~Generation-1, data=test4, method="HS") 


estimates <-c( coef(gene)[1], coef(gene)[2], coef(gene)[3],     coef(prom)[1], coef(prom)[2],  coef(spe)[1], coef(spe)[2],  coef(spe)[3],   coef(rec)[1], coef(rec)[2],     coef(med)[1], coef(med)[2], coef(gen)[1], coef(gen)[2], coef(gen)[3])


var_gene <- vcov(gene)    
var_pro <-vcov(prom)
var_spe <-vcov(spe)
var_rec <-vcov(rec)
var_med <-vcov(med)
var_gen <-vcov(gen)


variances <- c( var_gene[1], var_gene[5], var_gene[9],  var_pro[1], var_pro[4],  var_spe[1], var_spe[5], var_spe[9],  var_rec[1], var_rec[4],  var_med[1], var_med[4],  var_gen[1],var_gen[5], var_gen[9] )

labels <- c("OAT", "Others", "P5CS", "35S x 2", "CaMV35S",  "Brassicaceae", "Others" ,"Solanaceae", "Dicot", "Monocot", "Soil", "Solid", "T1", "T2", "T3") 


k <-c(2,3,4,  1,8,  2,2,5,  7,2,   1,8,  5,1,3 ) 

# Per ricavare k   usare split. Esempio: prova <-split(test4, test4$Gene)


# pvalue senza intercetta e dummy code (effetto di moderazione di ogni categoria. All'interno della categoria si misura l'effetto relativo rispetto ad un livello di controloo (intercetta))

pvalue <-c(0.0000, 0.0000, 0.2223, 0.0003, 0.0447, 0.0000, 0.0000, 0.1750,  0.0435, 0.0003 , 0.8830 , 0.3536 , 0.0715 , 0.8475 , 0.9330  ) 


pvalue <- sprintf("%0.4f", pvalue)


########################### forest

forest(estimates, variances, slab=labels, psize=1, xlab="ln (R/R) Ratio of the means", atransf=exp) # forest base. Per il momento pzize=1. esponenziato 

psize <-c( weights(gene)[1], weights(gene)[2] ,weights(gene)[3] , weights(prom)[1], weights(prom)[2],         weights(spe)[1] , weights(spe)[2], weights(spe)[3],    weights(rec)[1], weights(rec)[2] ,    weights(med)[1], weights(med)[2],  weights(gen)[1], weights(gen)[2], weights(gen)[3])

 psize <-psize/18

forest(estimates, variances, slab=labels, psize=psize, xlab="ln (R/R) Ratio of the means", atransf=exp) 
 
forest(estimates, variances, slab=labels, psize=psize, xlab="ln (R/R) Ratio of the means",rows=rev(c(1:3, 6:7, 10:11, 14:16, 19:20, 23:25)), main="Plant weight moderators" , cex=.9, atransf=exp)  # Aggiungo il titolo (main). Riduco il font (cex=.9)

par("usr")  # Determino i limiti del grafico per orientarmi nel posizionamento del testo ( left, right , bottom, top)


forest(estimates, variances, slab=labels, psize=psize, ilab=cbind(k, pvalue), ilab.xpos= c(- 1.1, -0.93), xlab="R/R (Ratio of the means)",rows=rev(c(1:3, 6:7, 10:11, 14:16, 19:20, 23:25)), main="Figure S2.7. Plant weight moderators"  , cex=.8, top= 2, ylim=c(-0.60, 29.0), atransf=exp) # Aggiungo extra colonne (ilab)

abline (h= 0.00, col="gray")     # Aggiungo linee orrizontali. WARNING funziona solo se staccato dal plot base
abline (h= 5.00, col="gray")     #  posizionare h 1 unità in meno del row inferiore ( es 1:3  prendere 0 ; 6:9 prendere 
abline (h= 9.0, col="gray")
abline (h= 13.0, col="gray")
abline (h= 18.0, col="gray")
abline (h= 22.0, col="gray")

 

text(- 1.52,  28.7,"Moderator", cex=.9, adj=0)     # Aggiungo testo
text( - 1.1, 28.7, "n", cex=-9, adj=0)
text( - 1.0, 28.7, "p-value", cex=.9 , adj=0)

text(   0.64, 28.7,  "R/R", cex=.9 , adj=0)
text(   0.84, 28.7, "PI", cex=.9, adj=0 )

text (- 1.52, 27.5, expression(bold(italic("Gene"))), cex=.8, adj=0 ) 
text (- 1.52, 21.5, expression(bold(italic("Promoter"))), cex=.8, adj=0 )        # adj=0  allinea a destra
text (- 1.52, 17.5, expression(bold(italic("Species"))), cex=.8, adj=0)
text (- 1.52, 12.5, expression(bold(italic("Recipient"))), cex=.8, adj=0)
text (- 1.52, 8.5, expression(bold(italic("Medium"))), cex=.8, adj=0)
text (- 1.52, 4.5, expression(bold(italic("Generation"))), cex=.8, adj=0)


dev.copy(pdf, "mod_plant weight(no_stress no_int).pdf")
dev.off()

######################
