# Supplementary material for: Proline Metabolism Genes in Transgenic Plants: Meta-Analysis under Drought and Salt Stress
Source: Plants (Basel). 2024 Jul 11;13(14):1913. doi: 10.3390/plants13141913 (PMC11280441; doi:10.3390/plants13141913)
Supplement: Supplementary file 1 [file plants-13-01913-s001.zip › R codes/moderation analysis/moderation_no_stress/File S27.R]

meta <-read.table("meta_40.txt", header=TRUE, sep="\t")

if(!require("metafor")) install.packages("metafor")
library(metafor)


sod <-meta[, c(1:11, 72:77)]

unstressed_sod <-subset(sod, sod$Stress=="NONE_D" | sod$Stress=="NONE_S")
unstressed_sod <-na.omit(unstressed_sod)

unstressed_sod$mean_c.10 <-as.numeric(unstressed_sod$mean_c.10)
unstressed_sod$mean_t.10 <-as.numeric(unstressed_sod$mean_t.10)

SOD <-escalc(measure="ROM", m1i=mean_t.10, sd1i=sd_t.10, n1i=n_t.10, m2i=mean_c.10, sd2i=sd_c.10, n2i=n_c.10, data=unstressed_sod, slab=paste(Author, Year, sep=","))


###########

test4 <-SOD

##############

factor(test4$Gene)  # NO

library(stringr)

test4$Gene <- str_trim(test4$Gene)

test4$Gene <-c("P5CR" ,  "P5CSF129A" , "Others",  "P5CSF129A",  "Others" ,  "P5CR")

factor(test4$Promoter) # OK


factor(test4$Species)

test4$Species <-c("Brassicaceae", "Poaceae" , "Solanaceae" , "Rutaceae" ,   "Poaceae" ,   "Fabaceae" )


factor(test4$Recipient_type)  #OK


factor(test4$Medium)      # OK

factor(test4$Generation)  #OK 
   
# Non cè il trattamento ovviamente

####################### Moderator analysis

gene <-rma(yi, vi, mods=~Gene-1, data=test4, method="HS")    

prom <-rma(yi, vi, mods=~Promoter-1, data=test4, method="HS")

spe <-rma(yi, vi, mods=~Species-1, data=test4, method="HS")

rec <-rma(yi, vi, mods=~Recipient_type-1, data=test4, method="HS")

med <-rma(yi, vi, mods=~Medium-1, data=test4, method="HS")

gen <-rma(yi, vi, mods=~Generation-1, data=test4, method="HS") 


 estimates <-c( coef(gene)[1], coef(gene)[2], coef(gene)[3],     coef(prom)[1], coef(prom)[2],  coef(spe)[1], coef(spe)[2],  coef(spe)[3], coef(spe)[4],  coef(spe)[5],  coef(rec)[1], coef(rec)[2],     coef(med)[1], coef(med)[2], coef(gen)[1], coef(gen)[2], coef(gen)[3])


var_gene <- vcov(gene)    
var_pro <-vcov(prom)
var_spe <-vcov(spe)
var_rec <-vcov(rec)
var_med <-vcov(med)
var_gen <-vcov(gen)


variances <- c(var_gene[1], var_gene[5], var_gene[9],  var_pro[1], var_pro[4],  var_spe[1], var_spe[7], var_spe[13], var_spe[19], var_spe[25],  var_rec[1], var_rec[4],  var_med[1], var_med[4],  var_gen[1],var_gen[5], var_gen[9] )

labels <- c("Others", "P5CR", "P5CSF129A", "CaMV35S", "Heat-shock",  "Brassicaceae", "Fabaceae", "Poaceae", "Rutaceae" , "Solanaceae", "Dicot", "Monocot", "Soil", "Solid", "T1", "T3", "T4") 


k <-c(2,2,2,  5,1,  1,1,2,1,1,   4,2,   4,6,  2,3,1 ) 

# Per ricavare k   usare split. Esempio: prova <-split(test4, test4$Gene)


# pvalue senza intercetta e dummy code (effetto di moderazione di ogni categoria. All'interno della categoria si misura l'effetto relativo rispetto ad un livello di controloo (intercetta))

pvalue <-c(0.0000, 0.0000, 0.6136, 0.3590, 0.0461, 0.1035 ,0.0130, 0.0404 ,0.6309, 0.7657, 0.1120, 0.0723 , 0.4016, 0.1499 ,0.6698, 0.7373, 0.9412) 

pvalue <- sprintf("%0.4f", pvalue)


########################### forest

forest(estimates, variances, slab=labels, psize=1, xlab="ln (R/R) Ratio of the means", atransf=exp) # forest base. Per il momento pzize=1. esponenziato 

psize <-c( weights(gene)[1], weights(gene)[2] ,weights(gene)[3] , weights(prom)[1], weights(prom)[2],         weights(spe)[1] , weights(spe)[2], weights(spe)[3], weights(spe)[4], weights(spe)[5],  weights(rec)[1], weights(rec)[2] ,  weights(med)[1], weights(med)[2],  weights(gen)[1], weights(gen)[2], weights(gen)[3])

 psize <-psize/20

forest(estimates, variances, slab=labels, psize=psize, xlab="ln (R/R) Ratio of the means", atransf=exp) 
 
forest(estimates, variances, slab=labels, psize=psize, xlab="ln (R/R) Ratio of the means",rows=rev(c(1:3, 6:7, 10:11, 14:18, 21:22, 25:27)), main="SOD moderators" , cex=.9, atransf=exp)  # Aggiungo il titolo (main). Riduco il font (cex=.9)

par("usr")  # Determino i limiti del grafico per orientarmi nel posizionamento del testo ( left, right , bottom, top)

forest(estimates, variances, slab=labels, psize=psize, ilab=cbind(k, pvalue), ilab.xpos= c(- 0.95, - 0.82), xlab="R/R (Ratio of the means)",rows=rev(c(1:3, 6:7, 10:11, 14:18, 21:22, 25:27)), main="Figure S2.8. SOD moderators"  , cex=.8, top= 2, ylim=c(-0.68, 30.6), atransf=exp) # Aggiungo extra colonne (ilab)


abline (h= 0.00, col="gray")     # Aggiungo linee orrizontali. 
abline (h= 5.00, col="gray")      
abline (h= 9.0, col="gray")
abline (h= 13.0, col="gray")
abline (h= 20.0, col="gray")
abline (h= 24.0, col="gray")

 

text(- 1.3,  30.2,"Moderator", cex=.9, adj=0)     # Aggiungo testo
text( - 0.95, 30.2, "n", cex=-9, adj=0)            
text( - 0.87, 30.2, "p-value", cex=.9 , adj=0)          

text(   0.48, 30.2,  "R/R", cex=.9 , adj=0)
text(   0.65, 30.2, "PI", cex=.9, adj=0 )

text (- 1.3, 29.1, expression(bold(italic("Gene"))), cex=.8, adj=0 ) 
text (- 1.3, 23.5, expression(bold(italic("Promoter"))), cex=.8, adj=0 )        # adj=0  allinea a destra
text (- 1.3, 19.5, expression(bold(italic("Species"))), cex=.8, adj=0)
text (- 1.3, 12.5, expression(bold(italic("Recipient"))), cex=.8, adj=0)
text (- 1.3, 8.5, expression(bold(italic("Medium"))), cex=.8, adj=0)
text (- 1.3, 4.5, expression(bold(italic("Generation"))), cex=.8, adj=0)


dev.copy(pdf, "mod_SOD(no_stress_no_int).pdf")
dev.off()

######################
