# Supplementary material for: Proline Metabolism Genes in Transgenic Plants: Meta-Analysis under Drought and Salt Stress
Source: Plants (Basel). 2024 Jul 11;13(14):1913. doi: 10.3390/plants13141913 (PMC11280441; doi:10.3390/plants13141913)
Supplement: Supplementary file 1 [file plants-13-01913-s001.zip › R codes/moderation analysis/moderation_no_stress/File S28.R]

meta <-read.table("meta_40.txt", header=TRUE, sep="\t")

if(!require("metafor")) install.packages("metafor")
library(metafor)


mda <-meta[, c(1:11, 78:83)]

unstressed_mda <-subset(mda, mda$Stress=="NONE_D" | mda$Stress=="NONE_S")
unstressed_mda <-na.omit(unstressed_mda)


unstressed_mda$mean_c.11 <-as.numeric(unstressed_mda$mean_c.11)
unstressed_mda$mean_t.11 <-as.numeric(unstressed_mda$mean_t.11)

MDA <-escalc(measure="ROM", m1i=mean_t.11, sd1i=sd_t.11, n1i=n_t.11, m2i=mean_c.11, sd2i=sd_c.11, n2i=n_c.11, data=unstressed_mda, slab=paste(Author, Year, sep=","))


###########

test4 <-MDA

##############

factor(test4$Gene)  # NO

library(stringr)

test4$Gene <- str_trim(test4$Gene)

test4$Gene <-c("P5CR", "P5CS","P5CS", "P5CS",  "P5CSF129A" , "P5CSF129A","P5CS" , "P5CS", "P5CSF129A" ,  "Others", "P5CS" , "P5CS",  "Others",  "P5CR", "P5CS" , "P5CS", "P5CS" ,"P5CS", "P5CR"  )

factor(test4$Promoter)

test4$Promoter <- c("CaMV35S",  "AIPC", "CaMV35S","CaMV35S", "CaMV35S","CaMV35S" , "CaMV35S", "CaMV35S",                 "CaMV35S", "CaMV35S" , "CaMV35S",    "Others", "CaMV35S" ,"CaMV35S","CaMV35S", "AIPC", "CaMV35S", "CaMV35S",                 "Others")

factor(test4$Species)

test4$Species <-c("Brassicaceae" , "Poaceae" , "Poaceae", "Poaceae",  "Poaceae",  "Solanaceae",  "Solanaceae",         "Solanaceae", "Rutaceae", "Solanaceae",  "Solanaceae",  "Poaceae", "Solanaceae",  "Brassicaceae",   "Solanaceae", "Poaceae",  "Fabaceae",   "Fabaceae" ,  "Fabaceae" )


factor(test4$Recipient_type)  #OK


factor(test4$Medium)      # OK

factor(test4$Generation)  #OK 
   
# Non cè il trattamento ovviamente

####################### Moderator analysis

gene <-rma(yi, vi, mods=~Gene-1, data=test4, method="HS")    

prom <-rma(yi, vi, mods=~Promoter-1, data=test4, method="HS")

spe <-rma(yi, vi, mods=~Species-1, data=test4, method="HS")

rec <-rma(yi, vi, mods=~Recipient_type-1, data=test4, method="HS")

med <-rma(yi, vi, mods=~Medium-1, data=test4, method="HS")

gen <-rma(yi, vi, mods=~Generation-1, data=test4, method="HS") 


estimates <-c( coef(gene)[1], coef(gene)[2], coef(gene)[3], coef(gene)[4],    coef(prom)[1], coef(prom)[2], coef(prom)[3], coef(spe)[1], coef(spe)[2],  coef(spe)[3], coef(spe)[4], coef(spe)[5],  coef(rec)[1], coef(rec)[2],     coef(med)[1], coef(med)[2],coef(med)[3], coef(gen)[1], coef(gen)[2], coef(gen)[3], coef(gen)[4])


var_gene <- vcov(gene)    
var_pro <-vcov(prom)
var_spe <-vcov(spe)
var_rec <-vcov(rec)
var_med <-vcov(med)
var_gen <-vcov(gen)


variances <- c(var_gene[1], var_gene[6], var_gene[11], var_gene[16],        var_pro[1], var_pro[5], var_pro[9],    var_spe[1], var_spe[7], var_spe[13], var_spe[19], var_spe[25],  var_rec[1], var_rec[4],  var_med[1], var_med[5],var_med[9],  var_gen[1],var_gen[6], var_gen[11], var_gen[16]  )

labels <- c("Others", "P5CR", "P5CS" , "P5CSF129A", "AIPC", "CaMV35S", "Others",  "Brassicaceae", "Fabaceae", "Poaceae", "Rutaceae" , "Solanaceae", "Dicot", "Monocot", "Hydroponic", "Soil", "Solid", "T1","T2", "T3", "T4") 

  
k <-c(2,3,11,3,      2,15,2,     2,3,6,1,7,      12,7,    1,12,6,     11,2,4,2 ) 

# Per ricavare k   usare split. Esempio: prova <-split(test4, test4$Gene)


# pvalue senza intercetta e dummy code (effetto di moderazione di ogni categoria. All'interno della categoria si misura l'effetto relativo rispetto ad un livello di controloo (intercetta))

pvalue <-c(0.4777, 0.0000, 0.0000, 0.6497,   0.0000, 0.3068, 0.0000, 0.3984, 0.0000, 0.0000, 0.8882 , 0.2056, 0.0000, 0.0000, 0.1092, 0.4450, 0.0425, 0.1957, 0.5899, 0.0420,0.3799) 


pvalue <- sprintf("%0.4f", pvalue)


########################### forest

forest(estimates, variances, slab=labels, psize=1, xlab="ln (R/R) Ratio of the means", atransf=exp) # forest base. Per il momento pzize=1. esponenziato 

psize <-c( weights(gene)[1], weights(gene)[2] ,weights(gene)[3],weights(gene)[4], weights(prom)[1], weights(prom)[2], weights(prom)[3],   weights(spe)[1] , weights(spe)[2], weights(spe)[3], weights(spe)[4], weights(spe)[5],  weights(rec)[1], weights(rec)[2] ,  weights(med)[1], weights(med)[2], weights(med)[3], weights(gen)[1], weights(gen)[2], weights(gen)[3], weights(gen)[4])

 psize <-psize/3

forest(estimates, variances, slab=labels, psize=psize, xlab="ln (R/R) Ratio of the means", atransf=exp) 
 
forest(estimates, variances, slab=labels, psize=psize, xlab="ln (R/R) Ratio of the means",rows=rev(c(1:4, 7:9, 12:13, 16:20, 23:25, 28:31)), main="MDA moderators" , cex=.9, atransf=exp)  # Aggiungo il titolo (main). Riduco il font (cex=.9)

par("usr")  # Determino i limiti del grafico per orientarmi nel posizionamento del testo ( left, right , bottom, top)

forest(estimates, variances, slab=labels, psize=psize, ilab=cbind(k, pvalue), ilab.xpos= c(- 0.95, -0.80), xlab="R/R (Ratio of the means)",rows=rev(c(1:4, 7:9, 12:13, 16:20, 23:25, 28:31)), main="Figure S2.9. MDA moderators", cex=.8, top= 2, ylim=c(-0.84, 35.1), atransf=exp) # Aggiungo extra colonne (ilab)

abline (h= 0.00, col="gray")     # Aggiungo linee orrizontali. 
abline (h= 6.00, col="gray")      
abline (h= 11.0, col="gray")
abline (h= 15.0, col="gray")
abline (h= 22.0, col="gray")
abline (h= 27.0, col="gray")

 

text(- 1.32,  34.8,"Moderator", cex=.9, adj=0)     # Aggiungo testo
text( - 0.95, 34.8, "n", cex=-9, adj=0)            
text( - 0.85, 34.8, "p-value", cex=.9 , adj=0)           

text(   0.54, 34.8,  "R/R", cex=.9 , adj=0)
text(   0.71, 34.8, "PI", cex=.9, adj=0 )             

text (- 1.32, 33.5, expression(bold(italic("Gene"))), cex=.8, adj=0 ) 
text (- 1.32, 26.4, expression(bold(italic("Promoter"))), cex=.8, adj=0 )        # adj=0  allinea a destra
text (- 1.32, 21.4, expression(bold(italic("Species"))), cex=.8, adj=0)
text (- 1.32, 14.4, expression(bold(italic("Recipient"))), cex=.8, adj=0)
text (- 1.32, 10.4, expression(bold(italic("Medium"))), cex=.8, adj=0)
text (- 1.32, 5.4, expression(bold(italic("Generation"))), cex=.8, adj=0)


dev.copy(pdf, "mod_MDA(no_stress_no_int).pdf")
dev.off()

######################
