# Supplementary material for: Proline Metabolism Genes in Transgenic Plants: Meta-Analysis under Drought and Salt Stress
Source: Plants (Basel). 2024 Jul 11;13(14):1913. doi: 10.3390/plants13141913 (PMC11280441; doi:10.3390/plants13141913)
Supplement: Supplementary file 1 [file plants-13-01913-s001.zip › R codes/moderation analysis/moderation_no_stress/File S29.R]

meta <-read.table("meta_40.txt", header=TRUE, sep="\t")

if(!require("metafor")) install.packages("metafor")
library(metafor)


cat <-meta[, c(1:11, 84:89)]

unstressed_cat <-subset(cat, cat$Stress=="NONE_D" | cat$Stress=="NONE_S")
unstressed_cat <-na.omit(unstressed_cat)

unstressed_cat$mean_c.12 <-as.numeric(unstressed_cat$mean_c.12)
unstressed_cat$mean_t.12 <-as.numeric(unstressed_cat$mean_t.12)

CAT <-escalc(measure="ROM", m1i=mean_t.12, sd1i=sd_t.12, n1i=n_t.12, m2i=mean_c.12, sd2i=sd_c.12, n2i=n_c.12, data=unstressed_cat, slab=paste(Author, Year, sep=","))


###########

test4 <-CAT

##############


factor(test4$Gene)  

library(stringr)

test4$Gene <- str_trim(test4$Gene)


factor(test4$Promoter) #. Solo un moderatore.  Eliminato 


factor(test4$Species)

test4$Species <-c( "Others" ,    "Solanaceae" ,   "Others" ,  "Solanaceae",  "Solanaceae",    "Solanaceae",    "Solanaceae" )


factor(test4$Recipient_type)  #OK


factor(test4$Medium)      # OK

factor(test4$Generation)  #OK 
   
# Non cè il trattamento ovviamente

####################### Moderator analysis

gene <-rma(yi, vi, mods=~Gene-1, data=test4, method="HS")    

spe <-rma(yi, vi, mods=~Species-1, data=test4, method="HS")

rec <-rma(yi, vi, mods=~Recipient_type-1, data=test4, method="HS")

med <-rma(yi, vi, mods=~Medium-1, data=test4, method="HS")

gen <-rma(yi, vi, mods=~Generation-1, data=test4, method="HS") 


estimates <-c( coef(gene)[1], coef(gene)[2],    coef(spe)[1], coef(spe)[2],   coef(rec)[1], coef(rec)[2],     coef(med)[1], coef(med)[2], coef(gen)[1], coef(gen)[2])


var_gene <- vcov(gene)    
var_spe <-vcov(spe)
var_rec <-vcov(rec)
var_med <-vcov(med)
var_gen <-vcov(gen)


variances <- c(var_gene[1], var_gene[4],      var_spe[1], var_spe[4],   var_rec[1], var_rec[4],  var_med[1], var_med[4],  var_gen[1],var_gen[4] )


labels <- c( "P5CS" , "P5CSF129A",   "Others",  "Solanaceae", "Dicot", "Monocot",  "Soil", "Solid", "T1","T4") 

  
k <-c(5,2,   2,5,  6,1,  2,5,  6,1) 

# Per ricavare k   usare split. Esempio: prova <-split(test4, test4$Gene)


# pvalue senza intercetta e dummy code (effetto di moderazione di ogni categoria. All'interno della categoria si misura l'effetto relativo rispetto ad un livello di controloo (intercetta))

pvalue <-c(0.0128 , 0.7240,   0.7240 , 0.0128 ,   0.1815 ,  0.3864,  0.1815 , 0.3864 ) 


pvalue <- sprintf("%0.4f", pvalue)


########################### forest

forest(estimates, variances, slab=labels, psize=1, xlab="ln (R/R) Ratio of the means", atransf=exp) # forest base. Per il momento pzize=1. esponenziato 

psize <-c( weights(gene)[1], weights(gene)[2] ,   weights(spe)[1] , weights(spe)[2],  weights(rec)[1], weights(rec)[2] ,  weights(med)[1], weights(med)[2],  weights(gen)[1], weights(gen)[2])

 psize <-psize/10

forest(estimates, variances, slab=labels, psize=psize, xlab="ln (R/R) Ratio of the means", atransf=exp) 
 
forest(estimates, variances, slab=labels, psize=psize, xlab="ln (R/R) Ratio of the means",rows=rev(c(1:2, 5:6, 9:10, 13:14, 17:18)), main="CAT moderators" , cex=.9, atransf=exp)  # Aggiungo il titolo (main). Riduco il font (cex=.9)

par("usr")  # Determino i limiti del grafico per orientarmi nel posizionamento del testo ( left, right , bottom, top)
forest(estimates, variances, slab=labels, psize=psize, ilab=cbind(k, pvalue), ilab.xpos= c(- 1.03, - 0.85), xlab="R/R (Ratio of the means)",rows=rev(c(1:2, 5:6, 9:10, 13:14, 17:18)), main="Figure S2.10. CAT moderators" , cex=.8, top= 2, ylim=c(-0.32, 22), atransf=exp) # Aggiungo extra colonne (ilab)


abline (h= 0.00, col="gray")     # Aggiungo linee orrizontali. 
abline (h= 4.00, col="gray")      
abline (h= 8.0, col="gray")
abline (h= 12.0, col="gray")
abline (h= 16.0, col="gray")

 

text(- 1.5,  21.5,"Moderator", cex=.9, adj=0)     # Aggiungo testo
text( - 1.03, 21.5, "n", cex=-9, adj=0)           
text( - 0.93, 21.5, "p-value", cex=.9 , adj=0)          

text(   0.80, 21.5,  "R/R", cex=.9 , adj=0)
text(   1.01, 21.5, "PI", cex=.9, adj=0 )

text (-  1.5, 20.6, expression(bold(italic("Gene"))), cex=.8, adj=0 ) 
text (- 1.5, 15.5, expression(bold(italic("Species"))), cex=.8, adj=0)
text (- 1.5, 11.5, expression(bold(italic("Recipient"))), cex=.8, adj=0)
text (- 1.5, 7.5, expression(bold(italic("Medium"))), cex=.8, adj=0)
text (- 1.5, 3.5, expression(bold(italic("Generation"))), cex=.8, adj=0)


dev.copy(pdf, "mod_CAT(no_stress_no_int).pdf")
dev.off()

######################
