# Supplementary material for: Proline Metabolism Genes in Transgenic Plants: Meta-Analysis under Drought and Salt Stress
Source: Plants (Basel). 2024 Jul 11;13(14):1913. doi: 10.3390/plants13141913 (PMC11280441; doi:10.3390/plants13141913)
Supplement: Supplementary file 1 [file plants-13-01913-s001.zip › R codes/moderation analysis/moderation_no_stress/File S31.R]

meta <-read.table("meta_40.txt", header=TRUE, sep="\t")

if(!require("metafor")) install.packages("metafor")
library(metafor)


stom <-meta[, c(1:11, 102:107)]

unstressed_stom <-subset(stom, stom$Stress=="NONE_D" | stom$Stress=="NONE_S")
unstressed_stom <-na.omit(unstressed_stom)


unstressed_stom$mean_c.15 <-as.numeric(unstressed_stom$mean_c.15)
unstressed_stom$mean_t.15 <-as.numeric(unstressed_stom$mean_t.15)

Sto <-escalc(measure="ROM", m1i=mean_t.15, sd1i=sd_t.15, n1i=n_t.15, m2i=mean_c.15, sd2i=sd_c.15, n2i=n_c.15, data=unstressed_stom, slab=paste(Author, Year, sep=","))

###########

test4 <-Sto

##############

factor(test4$Gene)  # NO

library(stringr)

test4$Gene <- str_trim(test4$Gene)


factor(test4$Promoter) # OK


factor(test4$Species)

test4$Species <-c( "Poaceae", "Poaceae", "Poaceae",   "Rutaceae", "Poaceae"  )


factor(test4$Recipient_type)  #OK


factor(test4$Generation)  #OK 
   
# Non cè il trattamento ovviamente

####################### Moderator analysis

gene <-rma(yi, vi, mods=~Gene-1, data=test4, method="HS")    

prom <-rma(yi, vi, mods=~Promoter-1, data=test4, method="HS")

spe <-rma(yi, vi, mods=~Species-1, data=test4, method="HS")

rec <-rma(yi, vi, mods=~Recipient_type-1, data=test4, method="HS")

gen <-rma(yi, vi, mods=~Generation-1, data=test4, method="HS") 


estimates <-c( coef(gene)[1], coef(gene)[2],      coef(prom)[1], coef(prom)[2],  coef(spe)[1], coef(spe)[2],   coef(rec)[1], coef(rec)[2],   coef(gen)[1], coef(gen)[2])


var_gene <- vcov(gene)    
var_pro <-vcov(prom)
var_spe <-vcov(spe)
var_rec <-vcov(rec)
var_gen <-vcov(gen)


variances <- c(var_gene[1], var_gene[4],   var_pro[1], var_pro[4],  var_spe[1], var_spe[4] , var_rec[1], var_rec[4],  var_gen[1],var_gen[4] )


labels <- c( "P5CS", "P5CSF129A",  "AIPC", "CaMV35S",   "Poaceae", "Rutaceae", "Dicot", "Monocot",  "T1", "T4") 


k <-c(3,2,    1, 4,   4, 1,   1,4,   4,1) 

# Per ricavare k   usare split. Esempio: prova <-split(test4, test4$Gene)


# pvalue senza intercetta e dummy code (effetto di moderazione di ogni categoria. All'interno della categoria si misura l'effetto relativo rispetto ad un livello di controloo (intercetta))

pvalue <-c( 0.6203 , 0.0209 , 0.0704 , 0.5577, 0.5863,0.1420, 0.1420 ,0.5863 ,0.7717 , 0.1099  ) 

pvalue <- sprintf("%0.4f", pvalue)


########################### forest

forest(estimates, variances, slab=labels, psize=1, xlab="ln (R/R) Ratio of the means", atransf=exp) # forest base. Per il momento pzize=1. esponenziato 

psize <-c( weights(gene)[1], weights(gene)[2]  , weights(prom)[1], weights(prom)[2],         weights(spe)[1] , weights(spe)[2],   weights(rec)[1], weights(rec)[2] ,   weights(gen)[1], weights(gen)[2])

 psize <-psize/26

forest(estimates, variances, slab=labels, psize=psize, xlab="ln (R/R) Ratio of the means", atransf=exp) 
 
forest(estimates, variances, slab=labels, psize=psize, xlab="ln (R/R) Ratio of the means",rows=rev(c(1:2, 5:6, 9:10, 13:14, 17:18)), main="Sto moderators" , cex=.9, atransf=exp)  # Aggiungo il titolo (main). Riduco il font (cex=.9)

par("usr")  # Determino i limiti del grafico per orientarmi nel posizionamento del testo ( left, right , bottom, top)

forest(estimates, variances, slab=labels, psize=psize, ilab=cbind(k, pvalue), ilab.xpos= c(- 0.85, -0.65), xlab="R/R (Ratio of the means)",rows=rev(c(1:2, 5:6, 9:10, 13:14, 17:18)), main="Figure S2.12. Sto moderators"  , cex=.8, top= 2, ylim=c(-0.32, 21.6), atransf=exp) # Aggiungo extra colonne (ilab)


abline (h= 0.00, col="gray")     # Aggiungo linee orrizontali. 
abline (h= 4.00, col="gray")      
abline (h= 8.0, col="gray")
abline (h= 12.0, col="gray")
abline (h= 16.0, col="gray")


 

text(- 1.35,  21.1,"Moderator", cex=.9, adj=0)     # Aggiungo testo
text( - 0.85, 21.1, "n", cex=-9, adj=0)            
text( - 0.75, 21.1, "p-value", cex=.9 , adj=0)          

text(   1.07, 21.1,  "R/R", cex=.9 , adj=0)
text(   1.29, 21.1, "PI", cex=.9, adj=0 )

text (- 1.35, 20.2, expression(bold(italic("Gene"))), cex=.8, adj=0 ) 
text (- 1.35, 15.5, expression(bold(italic("Promoter"))), cex=.8, adj=0 )        # adj=0  allinea a destra
text (- 1.35, 11.5, expression(bold(italic("Species"))), cex=.8, adj=0)
text (- 1.35, 7.5, expression(bold(italic("Recipient"))), cex=.8, adj=0)
text (- 1.35, 3.5, expression(bold(italic("Generation"))), cex=.8, adj=0)


dev.copy(pdf, "mod_Sto(no_stress_no_int).pdf")
dev.off()

######################
