# Supplementary material for: Proline Metabolism Genes in Transgenic Plants: Meta-Analysis under Drought and Salt Stress
Source: Plants (Basel). 2024 Jul 11;13(14):1913. doi: 10.3390/plants13141913 (PMC11280441; doi:10.3390/plants13141913)
Supplement: Supplementary file 1 [file plants-13-01913-s001.zip › R codes/moderation analysis/moderation_stress/File S10.R]

meta=read.table("meta_40.txt", header=T, sep="\t")

plantweight <-meta[, c(1:11, 60:65)]

if(!require(metafor)) install.package(metafor)
library(metafor)

stressed_plantweight<-subset(plantweight, plantweight$Stress=="DROUGHT" | plantweight$Stress=="SALT")
stressed_plantweight <-na.omit(stressed_plantweight)

stressed_plantweight$mean_c.8 <-as.numeric(stressed_plantweight$mean_c.8)
stressed_plantweight$mean_t.8 <-as.numeric(stressed_plantweight$mean_t.8)

plant_w <-escalc(measure="ROM", m1i=mean_t.8, sd1i=sd_t.8, n1i=n_t.8, m2i=mean_c.8, sd2i=sd_c.8, n2i=n_c.8, data=stressed_plantweight, slab=paste(Author, Year, sep=","))

test4 <-plant_w

##################################


factor(test4$Gene)  # Ci sono duplicazioni

library(stringr)

test4$Gene <-str_trim(test4$Gene)

factor(test4$Gene)

test4$Gene <- c("Others" , "P5CS", "P5CS", "P5CS", "P5CS","P5CS", "P5CS", "P5CS", "P5CS", "P5CS",  "P5CS",  "P5CS",        "P5CS",  "P5CS", "P5CS","Others", "P5CS",  "P5CS" , "OAT", "OAT", "P5CS", "P5CS", "P5CS", "P5CS", "P5CS",    "Others" ,  "OAT", "OAT", "OAT", "OAT",  "P5CS", "P5CS"  )


factor(test4$Promoter)   # OK


 test4$Promoter <-c("Others"  ,     "ABA-inducible" ,   "Others" ,  "ABA-inducible" ,  "Others",  "ABA-inducible" ,   "Others" , "ABA-inducible",     "Others" , "ABA-inducible" ,    "CaMV35S" ,     "CaMV35S" ,    "35S x 2"  ,       "35S x 2" ,    "35S x 2" ,  "CaMV35S"  ) 


factor(test4$Species)  

test4$Species <- str_trim(test4$Species)

# Riduco i livelli

test4$Species <- c("Solanaceae",   "Solanaceae", "Poaceae", "Poaceae",  "Poaceae", "Poaceae", "Poaceae", "Poaceae", "Poaceae",              "Poaceae",  "Poaceae",  "Brassicaceae",  "Brassicaceae", "Brassicaceae",     "Brassicaceae",  "Poaceae",   "Solanaceae",  "Solanaceae", "Solanaceae", "Solanaceae", "Solanaceae","Solanaceae", "Solanaceae", "Solanaceae","Solanaceae", "Others" ,          "Poaceae",  "Poaceae",  "Poaceae",     "Solanaceae",   "Others",   "Others"   )

factor(test4$Species)


factor(test4$Recipient_type)  #OK

factor(test4$Medium)    

test4$Medium <-str_trim(test4$Medium)
   
test4$Generation <-c( "T1", "T1", "T1" ,"T2", "T2" ,"T2" ,"T2" ,"T2", "T2" ,"T2" ,"T2" ,"T3 + T4", "T3 + T4", "T3 + T4", "T3 + T4" ,"T1", "T2" ,"T2" ,"T1", "T1", "T1", "T1", "T1" ,"T1", "T2", "T1" ,"T3 + T4" ,"T3 + T4", "T1", "T1", "T1" ,"T1")

factor(test4$Generation)  #OK  

  
factor(test4$Treatment)  #OK  24 livelli
test4$Treatment <-str_trim(test4$Treatment)


 test4$Treatment <-c(  "moderate", "moderate", "mild", "severe", "severe", "moderate","moderate", "moderate", "moderate", "severe", "severe", "mild", "moderate", "mild", "moderate", "moderate","moderate", "mild",  "moderate",  "mild",  "mild", "moderate", "moderate", "severe", "moderate", "moderate",   "mild", "moderate",  "severe","severe",  "mild" , "severe" )

# Cambio l'ordine dei livelli

test4$Treatment <-factor(test4$Treatment, levels=c("mild", "moderate", "severe"))

####################### Moderator analysis

gene <-rma(yi, vi, mods=~Gene-1, data=test4, method="HS")    

prom <-rma(yi, vi, mods=~Promoter-1, data=test4, method="HS")

spe <-rma(yi, vi, mods=~Species-1, data=test4, method="HS")

rec <-rma(yi, vi, mods=~Recipient_type-1, data=test4, method="HS")

med <-rma(yi, vi, mods=~Medium-1, data=test4, method="HS")

gen <-rma(yi, vi, mods=~Generation-1, data=test4, method="HS") 

tre <-rma(yi, vi, mods=~Treatment-1, data=test4, method="HS") 


 estimates <-c( coef(gene)[1], coef(gene)[2], coef(gene)[3] ,      coef(prom)[1], coef(prom)[2], coef(prom)[3],  coef(prom)[4],      coef(spe)[1], coef(spe)[2], coef(spe)[3], coef(spe)[4],         coef(rec)[1], coef(rec)[2],          coef(med)[1], coef(med)[2],      coef(gen)[1], coef(gen)[2], coef(gen)[3],    coef(tre)[1], coef(tre)[2], coef(tre)[3] )


 var_gene <- vcov(gene)    
 var_pro <-vcov(prom)
 var_spe <-vcov(spe)
 var_rec <-vcov(rec)
 var_med <-vcov(med)
 var_gen <-vcov(gen)
 var_tre <-vcov(tre)


variances <- c( var_gene[1], var_gene[5], var_gene[9],          var_pro[1], var_pro[6], var_pro[11], var_pro[16],           var_spe[1], var_spe[6],var_spe[11],var_spe[16],      var_rec[1], var_rec[4],     var_med[1], var_med[4],           var_gen[1],var_gen[5],var_gen[9],    var_tre[1], var_tre[5] , var_tre[9]  )

labels <- c("OAT", "Others", "P5CS",     "35S x 2", "ABA-inducible", "CaMV35S" , "Others" ,  "Brassicaceae", "Others", "Poaceae", "Solanaceae",     "Dicot", "Monocot",  "Soil", "Solid", "T1", "T2" , "T3 + T4" , "Mild", "Moderate", "Severe") 


k <-c( 6, 3, 23,        6, 10, 6, 10,      4, 3,13,12,      17, 15,       6, 26,      15, 11, 6,         8, 16, 8 ) 

# Per ricavare k   usare split. Esempio: prova <-split(test4, test4$Gene)


# pvalue senza intercetta. ( Misura l'effetto di moderazione di ogni livello di moderatori Esprime valori assoluti)

pvalue <-c(0.0000, 0.0000, 0.0000,           0.0000,  0.0000 ,0.0000, 0.0000,            0.0000,  0.0000, 0.0000,  0.0000,                    0.0000,  0.0000,       0.00000 , 0.0000,                   0.0000   , 0.0000 ,   0.0000 ,           0.0000, 0.0000, 0.0000 )

pvalue <- sprintf("%0.4f", pvalue)


################################## FOREST PLOT. #################


forest(estimates, variances, slab=labels, psize=1, xlab="(R/R) Ratio of the means", atransf=exp) # forest base. Per il momento pzize=1. esponenziato 


psize <-c( weights(gene)[1], weights(gene)[2], weights(gene)[3],      weights(prom)[1], weights(prom)[2], weights(prom)[3],  weights(prom)[4],          weights(spe)[1], weights(spe)[2], weights(spe)[3],weights(spe)[4],        weights(rec)[1], weights(rec)[2] ,   weights(med)[1], weights(med)[2],      weights(gen)[1], weights(gen)[2], weights(gen)[3],   weights(tre)[1], weights(tre)[2], weights(tre)[3])


psize <-psize/4    # riduco la grandezza per fare entrare tutto

forest(estimates, variances, slab=labels, psize=psize, xlab="(R/R) Ratio of the means", atransf=exp) 
 

forest(estimates, variances, slab=labels, psize=psize, xlab="(R/R) Ratio of the means",rows=rev(c(1:3, 6:8, 11:12, 15:16, 19:22, 25:28, 32:34)), main="Plant weight moderators" , cex=.9, atransf=exp)  # Aggiungo il titolo (main). Riduco il font (cex=.9)


par("usr")  # Determino i limiti del grafico per orientarmi nel posizionamento del testo ( left, right , bottom, top)

forest(estimates, variances, slab=labels, psize=psize, ilab=cbind(k,pvalue), ilab.xpos= c(-1.05, -0.75), xlab="(R/R) Ratio of the means", rows=rev(c(1:3, 6:8, 11:12, 15:16, 19:22, 25:28, 31:33)), main="Figure S1.7. Plant weight moderators"  , cex=.8, top= 2, ylim=c(-0.92, 38.0), atransf=exp) # Aggiungo extra colonne (ilab)


abline (h= 0.00, col="gray")     # Aggiungo linee orrizontali. WARNING funziona solo se staccato dal plot base
abline (h= 5.0, col="gray")    #  posizionare h 1 unità in meno del row inferiore ( es 1:3  prendere 0 ; 6:9 prendere) 
abline (h= 10.0, col="gray")
abline (h= 14.0, col="gray")
abline (h= 18.0, col="gray")
abline (h= 24.0, col="gray")
abline (h= 30.0, col="gray")
 
 

text(- 1.8, 37.7,"Category", cex=.9, adj=0)     # Aggiungo testo
text( - 1.05, 37.7, "n", cex=-9, adj=0)
text( - 0.85, 37.7, "p-value", cex=.9, adj=0)

text(   1.9, 37.7,  "R/R", cex=.9 , adj=0)
text(   2.23, 37.7, "PI", cex=.9, adj=0 )


text (- 1.8, 36.4, expression(bold(italic("Gene"))), cex=.8, adj=0 )           
text (- 1.8, 29.5, expression(bold(italic("Promoter"))), cex=.8, adj=0 )        # adj=0  allinea a destra
text (- 1.8, 23.5, expression(bold(italic("Species"))), cex=.8, adj=0)
text (- 1.8, 17.5, expression(bold(italic("Recipient"))), cex=.8, adj=0)
text (- 1.8, 13.5, expression(bold(italic("Medium"))), cex=.8, adj=0)
text (- 1.8, 9.5, expression(bold(italic("Generation"))), cex=.8, adj=0)
text (- 1.8, 4.5, expression(bold(italic("Treatment"))), cex=.8, adj=0)

dev.copy(pdf, "mod_plant_weight.pdf")
dev.off()
