# Supplementary material for: Proline Metabolism Genes in Transgenic Plants: Meta-Analysis under Drought and Salt Stress
Source: Plants (Basel). 2024 Jul 11;13(14):1913. doi: 10.3390/plants13141913 (PMC11280441; doi:10.3390/plants13141913)
Supplement: Supplementary file 1 [file plants-13-01913-s001.zip › R codes/moderation analysis/moderation_stress/File S11.R]

meta=read.table("meta_40.txt", header=T, sep="\t")

if(!require(metafor)) install.package(metafor)
library(metafor)

pod <-meta[, c(1:11, 66:71)]

stressed_pod<-subset(pod, pod$Stress=="DROUGHT" | pod$Stress=="SALT")
stressed_pod <- na.omit(stressed_pod)

stressed_pod$mean_c.9 <-as.numeric(stressed_pod$mean_c.9)
stressed_pod$mean_t.9 <-as.numeric(stressed_pod$mean_t.9)

POD_P <-escalc(measure="ROM", m1i=mean_t.9, sd1i=sd_t.9, n1i=n_t.9, m2i=mean_c.9, sd2i=sd_c.9, n2i=n_c.9, data=stressed_pod, slab=paste(Author, Year, sep=","))

stressed_pod_2 <- stressed_pod[-c(1),]

POD  <-escalc(measure="ROM", m1i=mean_t.9, sd1i=sd_t.9, n1i=n_t.9, m2i=mean_c.9, sd2i=sd_c.9, n2i=n_c.9, data=stressed_pod_2, slab=paste(Author, Year, sep=","))


test4 <-POD

##################################

factor(test4$Gene)  # Ci sono duplicazioni

library(stringr)

test4$Gene <-str_trim(test4$Gene)

factor(test4$Gene)


factor(test4$Promoter)   # OK


factor(test4$Species)  

test4$Species <- str_trim(test4$Species)

# Cmbio i livelli

test4$Species <- c( "Poaceae", "Poaceae", "Poaceae","Poaceae","Solanaceae" ,"Poaceae" )

factor(test4$Species)


factor(test4$Recipient_type)  #OK

factor(test4$Medium)    

test4$Medium <-str_trim(test4$Medium)
   

factor(test4$Generation)  #OK  

  
factor(test4$Treatment)  #OK  24 livelli
test4$Treatment <-str_trim(test4$Treatment)


 test4$Treatment <-c(  "mild","moderate" , "severe" , "severe", "moderate" , "mild"  )

# Cambio l'ordine dei livelli

test4$Treatment <-factor(test4$Treatment, levels=c("mild", "moderate", "severe"))

####################### Moderator analysis

gene <-rma(yi, vi, mods=~Gene-1, data=test4, method="HS")    

prom <-rma(yi, vi, mods=~Promoter-1, data=test4, method="HS")

spe <-rma(yi, vi, mods=~Species-1, data=test4, method="HS")

rec <-rma(yi, vi, mods=~Recipient_type-1, data=test4, method="HS")

med <-rma(yi, vi, mods=~Medium-1, data=test4, method="HS")

gen <-rma(yi, vi, mods=~Generation-1, data=test4, method="HS") 

tre <-rma(yi, vi, mods=~Treatment-1, data=test4, method="HS") 


estimates <-c( coef(gene)[1], coef(gene)[2],     coef(prom)[1], coef(prom)[2],      coef(spe)[1], coef(spe)[2],        coef(rec)[1], coef(rec)[2],          coef(med)[1], coef(med)[2],      coef(gen)[1], coef(gen)[2],    coef(tre)[1], coef(tre)[2], coef(tre)[3] )


var_gene <- vcov(gene)    
var_pro <-vcov(prom)
var_spe <-vcov(spe)
var_rec <-vcov(rec)
var_med <-vcov(med)
var_gen <-vcov(gen)
var_tre <-vcov(tre)


variances <- c( var_gene[1], var_gene[4],          var_pro[1], var_pro[4],           var_spe[1], var_spe[4],      var_rec[1], var_rec[4],     var_med[1], var_med[4],           var_gen[1],var_gen[4],    var_tre[1], var_tre[5] , var_tre[9]  )

labels <- c("OAT", "P5CS",     "CaMV35S" , "Ubiquitin",   "Poaceae", "Solanaceae",     "Dicot", "Monocot",  "Soil", "Solid", "T1",  "T3", "Mild", "Moderate", "Severe") 


k <-c( 5, 1,        1, 5,      5,1,       1,5,       4, 2,      5, 1,         2, 2, 2 ) 

# Per ricavare k   usare split. Esempio: prova <-split(test4, test4$Gene)


# pvalue senza intercetta. ( Misura l'effetto di moderazione di ogni livello di moderatori Esprime valori assoluti)

pvalue <-c(0.0000, 0.0000,       0.0000,  0.0000 ,         0.0000,  0.0000,       0.0000,  0.0000,       0.00000 , 0.0005,                   0.0000   , 0.1844 ,       0.0000, 0.0000, 0.0000 )

# pvalue  con intercetta e dummy code  . Misura l'effetto di moderazione di ogni categoria rispetto ad un livello di controlo (intercetta))

pvalue <- sprintf("%0.4f", pvalue)


################################## FOREST PLOT. #################


forest(estimates, variances, slab=labels, psize=1, xlab="(R/R) Ratio of the means", atransf=exp) # forest base. Per il momento pzize=1. esponenziato 


psize <-c( weights(gene)[1], weights(gene)[2],      weights(prom)[1], weights(prom)[2],          weights(spe)[1], weights(spe)[2],         weights(rec)[1], weights(rec)[2] ,   weights(med)[1], weights(med)[2],      weights(gen)[1], weights(gen)[2],    weights(tre)[1], weights(tre)[2], weights(tre)[3])


psize <-psize/10    # riduco la grandezza per fare entrare tutto

forest(estimates, variances, slab=labels, psize=psize, xlab="(R/R) Ratio of the means", atransf=exp) 
 

forest(estimates, variances, slab=labels, psize=psize, xlab="(R/R) Ratio of the means",rows=rev(c(1:3, 6:7, 10:11, 14:15, 18:19, 22:23, 26:27)), main="POD moderators" , cex=.9, atransf=exp)  # Aggiungo il titolo (main). Riduco il font (cex=.9)


par("usr")  # Determino i limiti del grafico per orientarmi nel posizionamento del testo ( left, right , bottom, top)

forest(estimates, variances, slab=labels, psize=psize, ilab=cbind(k,pvalue), ilab.xpos= c(-0.6, -0.45), xlab="(R/R) Ratio of the means", rows=rev(c(1:3, 6:7, 10:11, 14:15, 18:19, 22:23, 26:27)), main="Figure S1.8. POD moderators" , cex=.9, top= 2, ylim=c(-0.68, 30.5), atransf=exp) # Aggiungo extra colonne (ilab)


abline (h= 0.00, col="gray")     # Aggiungo linee orrizontali. WARNING funziona solo se staccato dal plot base
abline (h= 5.0, col="gray")    #  posizionare h 1 unità in meno del row inferiore ( es 1:3  prendere 0 ; 6:9 prendere) 
abline (h= 9.0, col="gray")
abline (h= 13.0, col="gray")
abline (h= 17.0, col="gray")
abline (h= 21.0, col="gray")
abline (h= 25.0, col="gray")
 
 

text(- 0.98, 30.0,"Category", cex=.9, adj=0)     # Aggiungo testo
text( - 0.6, 30.0, "n", cex=-9, adj=0)
text( - 0.52, 30.0, "p-value", cex=.9, adj=0)

text(   0.73, 30.0,  "R/R", cex=.9 , adj=0)
text(   0.91, 30.0, "PI", cex=.9, adj=0 )


text (- 0.98, 29.0, expression(bold(italic("Gene"))), cex=.8, adj=0 )           
text (- 0.98, 24.5, expression(bold(italic("Promoter"))), cex=.8, adj=0 )        # adj=0  allinea a destra
text (- 0.98, 20.5, expression(bold(italic("Species"))), cex=.8, adj=0)
text (- 0.98, 16.5, expression(bold(italic("Recipient"))), cex=.8, adj=0)
text (- 0.98, 12.5, expression(bold(italic("Medium"))), cex=.8, adj=0)
text (- 0.98, 8.5, expression(bold(italic("Generation"))), cex=.8, adj=0)
text (- 0.98, 4.5, expression(bold(italic("Treatment"))), cex=.8, adj=0)

dev.copy(pdf, "mod_POD_(no int).pdf")
dev.off()
