# Supplementary material for: Proline Metabolism Genes in Transgenic Plants: Meta-Analysis under Drought and Salt Stress
Source: Plants (Basel). 2024 Jul 11;13(14):1913. doi: 10.3390/plants13141913 (PMC11280441; doi:10.3390/plants13141913)
Supplement: Supplementary file 1 [file plants-13-01913-s001.zip › R codes/moderation analysis/moderation_stress/File S12.R]

meta <-read.table("meta_40.txt", header=T, sep="\t")

sod <-meta[, c(1:11, 72:77)]

if(!require("metafor"))install.packages("metafor")

library(metafor)


stressed_sod<-subset(sod, sod$Stress=="DROUGHT" | sod$Stress=="SALT")
stressed_sod <- na.omit(stressed_sod)


stressed_sod$mean_c.10 <-as.numeric(stressed_sod$mean_c.10)
stressed_sod$mean_t.10 <-as.numeric(stressed_sod$mean_t.10)


test2 <-escalc(measure="ROM", m1i=mean_t.10, sd1i=sd_t.10, n1i=n_t.10, m2i=mean_c.10, sd2i=sd_c.10, n2i=n_c.10, data=stressed_sod, slab=paste(Author, Year, sep=","))

test2

model2 <- rma(yi, vi, data = test2)

summary(model2) #  0.1015  0.0701  1.4482  0.1476  -0.0359  0.2389 , k= 13, I^2= 98.58%


# forest(model2)    #. Difficile giudicare

inf <-influence(model2)
inf     #. Non restituisce alcun outlier


######################################

test4 <-test2


factor(test4$Gene)  # Ci sono duplicazioni

library(stringr)

test4$Gene <-str_trim(test4$Gene)


test4$Gene         # Copio l'output e lo correggo


test4$Gene <-c( "Others" , "P5CS", "P5CSF129A" , "P5CSF129A" , "P5CSF129A" ,"P5CSF129A" , "P5CS" , "P5CSF129A" , "P5CSF129A", "Others","Others",  "Others","Others")


factor(test4$Promoter)   # OK

# cambio i livelli

test4$Promoter <-c("CaMV35S",   "Others",   "CaMV35S",   "CaMV35S",  "CaMV35S", "CaMV35S",  "CaMV35S",  "CaMV35S",             "CaMV35S", "CaMV35S", "CaMV35S",  "Others", "Others")

factor(test4$Species)  #   OK

test4$Species <-c( "Brassicaceae", "Poaceae", "Poaceae", "Poaceae", "Poaceae", "Poaceae",  "Others",    "Others", "Others",    "Poaceae",   "Others" ,     "Fabaceae" , "Fabaceae" )

factor(test4$Recipient_type)  #OK

factor(test4$Medium)      # OK

factor(test4$Generation)  #OK    
factor(test4$Treatment) 
test4$Treatment <-str_trim(test4$Treatment)

# modifico i livelli

test4$Treatment <- c( "moderate",  "mild" , "mild", "mild", "mild", "mild" ,  "severe" ,   "moderate","severe", "severe",  "mild", "moderate", "moderate")

test4$Treatment <-factor(test4$Treatment, levels=c("mild", "moderate", "severe"))

####################### Moderator analysis

gene <-rma(yi, vi, mods=~Gene-1, data=test4, method="HS")

prom <-rma(yi, vi, mods=~Promoter-1, data=test4, method="HS")

spe <-rma(yi, vi, mods=~Species-1, data=test4, method="HS")

rec <-rma(yi, vi, mods=~Recipient_type-1, data=test4, method="HS")

med <-rma(yi, vi, mods=~Medium-1, data=test4, method="HS")

gen <-rma(yi, vi, mods=~Generation-1, data=test4, method="HS") 

tre <-rma(yi, vi, mods=~Treatment-1, data=test4, method="HS")


#########

estimates <-c( coef(gene)[1], coef(gene)[2] , coef(gene)[3] ,  coef(prom)[1], coef(prom)[2],    coef(spe)[1], coef(spe)[2], coef(spe)[3], coef(spe)[4], coef(rec)[1], coef(rec)[2],  coef(med)[1], coef(med)[2], coef(gen)[1], coef(gen)[2], coef(gen)[3], coef(tre)[1], coef(tre)[2], coef(tre)[3])


var_gene <- vcov(gene)    
var_pro <-vcov(prom)
var_spe <-vcov(spe)
var_rec <-vcov(rec)
var_med <-vcov(med)
var_gen <-vcov(gen)
var_tre <-vcov(tre)


variances <- c( var_gene[1], var_gene[5] ,  var_gene[9],            var_pro[1], var_pro[4],     var_spe[1], var_spe[6],  var_spe[11] ,  var_spe[16],      var_rec[1], var_rec[4],     var_med[1], var_med[4],   var_gen[1], var_gen[5], var_gen[9], var_tre[1], var_tre[5] , var_tre[9]  )


labels <- c("Others",  "P5CS", "P5CSF129A",       "CaMV35S" , "Others",   "Brassicaceae" , "Fabaceae", "Others",  "Poaceae",  "Dicot", "Monocot", "Soil", "Solid", "T1", "T3", "T4", "Mild", "Moderate", "Severe") 


k <-c( 5, 2, 6,          10, 3,       1, 2, 4, 6,      7, 6,      10, 3,    5,3,5,   6, 4, 3 ) 
  
# Per ricavare k   usare split. Esempio: prova <-split(test4, test4$Gene)

# senza intercetta. cattura i valori assoluti dei livelli delle categorie

pvalue <-c(0.0004 , 0.0000 , 0.0000,             0.0203,  0.5298,             0.0425 , 0.0029  , 0.0115,  0.0003 ,        0.4446  , 0.0486  ,                0.0000 , 0.0844,            0.0004  , 0.0000, 0.0000 ,       0.9708  , 0.0006  , 0.6898)


pvalue <- sprintf("%0.4f", pvalue)


########################### forest


forest(estimates, variances, slab=labels, psize=1, xlab="ln (R/R) Ratio of the means", atransf=exp) # forest base. Per il momento pzize=1

psize <-c( weights(gene)[1], weights(gene)[2], weights(gene)[3],   weights(prom)[1], weights(prom)[2],    weights(spe)[1], weights(spe)[2], weights(spe)[3], weights(spe)[4],   weights(rec)[1], weights(rec)[2],   weights(med)[1], weights(med)[2],   weights(gen)[1], weights(gen)[2], weights(gen)[3],  weights(tre)[1], weights(tre)[2], weights(tre)[3] )

 psize <-psize/6

forest(estimates, variances, slab=labels, psize=psize, xlab="ln (R/R) Ratio of the means") 

forest(estimates, variances, slab=labels, psize=psize, xlab="ln (R/R) Ratio of the means",rows=rev(c(1:3, 6:8, 11:12, 15:16, 19:22, 25:26, 29:31)), main="SOD moderators" , cex=.9)  # Aggiungo il titolo (main). Riduco il font (cex=.9)

par("usr")  # Determino i limiti del grafico per orientarmi nel posizionamento del testo ( left, right , bottom, top)


forest(estimates, variances, slab=labels, psize=psize, ilab=cbind(k,pvalue), ilab.xpos= c(- 1.15, - 0.95), xlab="(R/R) Ratio of the means", rows=rev(c(1:3, 6:8, 11:12, 15:16, 19:22, 25:26, 29:31)), main="Figure S1.9. SOD moderators"  , cex=.8, top= 2, ylim=c(-0.84, 35.0), atransf=exp) # Aggiungo extra colonne (ilab)


abline (h= 0, col="gray")     # Aggiungo linee orrizontali. WARNING funziona solo se staccato dal plot base
abline (h= 5, col="gray")
abline (h= 10, col="gray")
abline (h= 14, col="gray")
abline (h= 18, col="gray")
abline (h= 24, col="gray")
abline (h= 28, col="gray")


text(- 1.55,  34.7,"Category", cex=.9, adj=0)     # Aggiungo testo
text( - 1.17, 34.7, "n", cex=-9, adj=0)
text( - 0.93, 34.7, "p-value", cex=.9 )

text(   0.71, 34.7,  "R/R", cex=.9 , adj=0)
text(   0.93  , 34.7, "PI", cex=.9, adj=0 )


text (- 1.55, 33.5, expression(bold(italic("Gene"))), cex=.8, adj=0 )        # adj=0  allinea a destra
text (- 1.55, 27.5, expression(bold(italic("Promoter"))), cex=.8, adj=0)
text (- 1.55, 23.5, expression(bold(italic("Species"))), cex=.8, adj=0)
text (- 1.55, 17.5, expression(bold(italic("Recipient"))), cex=.8, adj=0)
text (- 1.55, 13.5, expression(bold(italic("Medium"))), cex=.8, adj=0)
text (- 1.55, 9.5, expression(bold(italic("Generation"))), cex=.8, adj=0)
text (- 1.55, 4.5, expression(bold(italic("Treatment"))), cex=.8, adj=0)

dev.copy(pdf, "moderator_SOD_(no int).pdf")
dev.off()
