# Supplementary material for: Proline Metabolism Genes in Transgenic Plants: Meta-Analysis under Drought and Salt Stress
Source: Plants (Basel). 2024 Jul 11;13(14):1913. doi: 10.3390/plants13141913 (PMC11280441; doi:10.3390/plants13141913)
Supplement: Supplementary file 1 [file plants-13-01913-s001.zip › R codes/moderation analysis/moderation_stress/File S13.R]

meta <-read.table("meta_40.txt", header=T, sep="\t")

mda <-meta[, c(1:11, 78:83)]


if(!require("metafor"))install.packages("metafor")
library(metafor)

stressed_mda<-subset(mda, mda$Stress=="DROUGHT" | mda$Stress=="SALT")
stressed_mda <- na.omit(stressed_mda)

stressed_mda$mean_c.11 <-as.numeric(stressed_mda$mean_c.11)
stressed_mda$mean_t.11 <-as.numeric(stressed_mda$mean_t.11)

MDA <-escalc(measure="ROM", m1i=mean_t.11, sd1i=sd_t.11, n1i=n_t.11, m2i=mean_c.11, sd2i=sd_c.11, n2i=n_c.11, data=stressed_mda, slab=paste(Author, Year, sep=","))


######################################

test4 <-MDA


factor(test4$Gene)  # Ci sono duplicazioni

library(stringr)

test4$Gene <-str_trim(test4$Gene)


test4$Gene         # Copio l'output e lo correggo

test4$Gene <-c( "P5CR", "P5CS", "P5CSF129A", "P5CS", "P5CS", "P5CS", "P5CS", "P5CS" ,"P5CS", "P5CS", "P5CS",        "P5CSF129A" , "P5CSF129A" , "P5CSF129A", "P5CSF129A", "P5CSF129A", "P5CS" ,"P5CS", "P5CSF129A", "P5CSF129A" , "P5CSF129A",    "P5CS1 + P5CS2" ,"P5CS1 + P5CS2", "P5CS", "P5CS", "P5CS" ,"P5CS", "P5CS","P5CS", "P5CS", "Others" ,"P5CR" , "P5CR",          "P5CR", "P5CS", "P5CS" , "P5CS", "P5CS","P5CS" , "P5CS", "P5CS" ,"Others", "P5CS","P5CS","P5CR", "P5CR" )


factor(test4$Promoter)   # OK

# cambio i livelli

test4$Promoter <-c("CaMV35S",   "Others",   "CaMV35S",   "CaMV35S",  "CaMV35S", "CaMV35S",  "CaMV35S",  "CaMV35S",             "CaMV35S", "CaMV35S", "CaMV35S",  "Others", "Others")

factor(test4$Species)  #   OK

test4$Species <-c( "Brassicaceae", "Poaceae", "Fabaceae", "Poaceae", "Poaceae", "Poaceae","Poaceae", "Poaceae", "Poaceae", "Poaceae", "Poaceae", "Poaceae",  "Poaceae", "Poaceae", "Poaceae", "Solanaceae", "Solanaceae", "Solanaceae", "Poaceae" , "Others" , "Others" , "Solanaceae", "Solanaceae", "Solanaceae", "Solanaceae",  "Solanaceae", "Solanaceae",  "Poaceae" ,"Poaceae",  "Poaceae" ,"Solanaceae", "Others", "Brassicaceae", "Brassicaceae", "Solanaceae", "Solanaceae","Solanaceae","Poaceae", "Poaceae",  "Poaceae", "Poaceae", "Poaceae", "Fabaceae", "Fabaceae", "Fabaceae", "Fabaceae" )


factor(test4$Recipient_type)  #OK

factor(test4$Medium)      # NO

test4$Medium <-str_trim(test4$Medium)

factor(test4$Medium)

factor(test4$Generation)  #OK    
factor(test4$Treatment) 
test4$Treatment <-str_trim(test4$Treatment)

# modifico i livelli

test4$Treatment <- c( "severe","mild","moderate", "mild","moderate","moderate","severe" , "moderate", "severe", "moderate", "severe",  "mild","mild", "mild","mild", "moderate", "moderate","moderate","moderate", "moderate", "severe" , "moderate", "mild",                       "moderate","severe", "severe", "severe","moderate","severe","severe","severe","mild","moderate","moderate","mild",  "moderate",                             "moderate", "severe","mild", "moderate","severe" ,"severe", "moderate","mild", "moderate" , "moderate")

test4$Treatment <-factor(test4$Treatment, levels=c("mild", "moderate", "severe"))

####################### Moderator analysis

gene <-rma(yi, vi, mods=~Gene-1, data=test4, method="HS")

prom <-rma(yi, vi, mods=~Promoter-1, data=test4, method="HS")

spe <-rma(yi, vi, mods=~Species-1, data=test4, method="HS")

rec <-rma(yi, vi, mods=~Recipient_type-1, data=test4, method="HS")

med <-rma(yi, vi, mods=~Medium-1, data=test4, method="HS")

gen <-rma(yi, vi, mods=~Generation-1, data=test4, method="HS") 

tre <-rma(yi, vi, mods=~Treatment-1, data=test4, method="HS")

#########


estimates <-c( coef(gene)[1], coef(gene)[2] , coef(gene)[3], coef(gene)[4], coef(gene)[5],  coef(prom)[1], coef(prom)[2], coef(prom)[3], coef(prom)[4],    coef(spe)[1], coef(spe)[2], coef(spe)[3], coef(spe)[4], coef(spe)[5],    coef(rec)[1], coef(rec)[2],  coef(med)[1], coef(med)[2], coef(med)[3], coef(gen)[1], coef(gen)[2], coef(gen)[3], coef(gen)[4],    coef(tre)[1], coef(tre)[2], coef(tre)[3])


var_gene <- vcov(gene)    
var_pro <-vcov(prom)
var_spe <-vcov(spe)
var_rec <-vcov(rec)
var_med <-vcov(med)
var_gen <-vcov(gen)
var_tre <-vcov(tre)


variances <- c( var_gene[1], var_gene[7] ,  var_gene[13],   var_gene[19], var_gene[25],   var_pro[1], var_pro[6], var_pro[11], var_pro[16],     var_spe[1], var_spe[7],  var_spe[13] ,  var_spe[19],  var_spe[25],   var_rec[1], var_rec[4],   var_med[1], var_med[5], var_med[9] ,  var_gen[1], var_gen[6], var_gen[11],  var_gen[16],      var_tre[1], var_tre[5] , var_tre[9]  )


labels <- c("Others",  "P5CR", "P5CS", "P5CS1 + P5CS2", "P5CSF129A",  "AIPC",   "CaMV35S" , "Heat_shock", "Ubiquitin",   "Brassicaceae" , "Fabaceae", "Others",  "Poaceae", "Solanaceae",  "Dicot", "Monocot", "Hydroponic", "Soil", "Solid", "T1", "T2", "T3", "T4", "Mild", "Moderate", "Severe") 


k <-c( 2, 6, 27,  2, 9,        7, 32, 2, 5,          3, 5, 3,  22, 13 ,          23, 23,         1,29, 16,       27, 4, 6,  9,       11, 21,14) 
  
# Per ricavare k   usare split. Esempio: prova <-split(test4, test4$Gene)


# senza intercetta. cattura i valori assoluti dei livelli delle categorie

pvalue <-c(0.0633 , 0.0000 , 0.0000, 0.0011 , 0.0000,               0.7861,  0.0000, 0.0000, 0.0046 ,               0.0000 , 0.0000  , 0.0094 ,   0.0000,  0.0000 ,           0.0000  , 0.0000  ,                0.0020, 0.0000,  0.0000,          0.0000  , 0.0003, 0.0000,  0.0020 )


pvalue <- sprintf("%0.4f", pvalue)


########################### forest


forest(estimates, variances, slab=labels, psize=1, xlab="ln (R/R) Ratio of the means", atransf=exp) # forest base. Per il momento pzize=1


psize <-c( weights(gene)[1], weights(gene)[2], weights(gene)[3],weights(gene)[4],weights(gene)[5],   weights(prom)[1], weights(prom)[2],  weights(prom)[3], weights(prom)[4],  weights(spe)[1], weights(spe)[2], weights(spe)[3], weights(spe)[4], weights(spe)[5],  weights(rec)[1], weights(rec)[2],   weights(med)[1], weights(med)[2],  weights(med)[3], weights(gen)[1], weights(gen)[2], weights(gen)[3], weights(gen)[4], weights(tre)[1], weights(tre)[2], weights(tre)[3] )

 psize <-psize/3

forest(estimates, variances, slab=labels, psize=psize, xlab="ln (R/R) Ratio of the means") 

forest(estimates, variances, slab=labels, psize=psize, xlab="(R/R) Ratio of the means",rows=rev(c(1:3, 6:9, 12:14, 17:18, 21:25, 28:31, 34:38)), main="MDA moderators" , cex=.9, atransf=exp)  # Aggiungo il titolo (main). Riduco il font (cex=.9)


par("usr")  # Determino i limiti del grafico per orientarmi nel posizionamento del testo ( left, right , bottom, top)


forest(estimates, variances, slab=labels, psize=psize, ilab=cbind(k,pvalue), ilab.xpos= c(- 1.95, - 1.70), xlab="(R/R) Ratio of the means", rows=rev(c(1:3, 6:9, 12:14, 17:18, 21:25, 28:31, 34:38)), main="Figure S1.10. MDA moderators"  , cex=.8, top= 2, ylim=c(-1.0, 41.0), atransf=exp) # Aggiungo extra colonne (ilab)


abline (h= 0, col="gray")     # Aggiungo linee orrizontali. WARNING funziona solo se staccato dal plot base
abline (h= 5, col="gray")
abline (h= 11, col="gray")
abline (h= 16, col="gray")
abline (h= 20, col="gray")
abline (h= 27, col="gray")
abline (h= 33, col="gray")


text(- 2.8,  40.7,"Category", cex=.9, adj=0)     # Aggiungo testo
text( - 1.95, 40.7, "n", cex=-9, adj=0)
text( - 1.65, 40.7, "p-value", cex=.9 )


text(   0.5, 40.7,  "R/R", cex=.9 , adj=0)
text(   0.85  , 40.7, "PI", cex=.9, adj=0 )


text (- 2.80, 39.5, expression(bold(italic("Gene"))), cex=.8, adj=0 )        # adj=0  allinea a destra
text (- 2.80, 32.5, expression(bold(italic("Promoter"))), cex=.8, adj=0)
text (- 2.80, 26.5, expression(bold(italic("Species"))), cex=.8, adj=0)
text (- 2.80, 19.5, expression(bold(italic("Recipient"))), cex=.8, adj=0)
text (- 2.80, 15.5, expression(bold(italic("Medium"))), cex=.8, adj=0)
text (- 2.80, 10.5, expression(bold(italic("Generation"))), cex=.8, adj=0)
text (- 2.80, 4.5, expression(bold(italic("Treatment"))), cex=.8, adj=0)

dev.copy(pdf, "moderator_SOD_(no int).pdf")
dev.off()
