# Supplementary material for: Proline Metabolism Genes in Transgenic Plants: Meta-Analysis under Drought and Salt Stress
Source: Plants (Basel). 2024 Jul 11;13(14):1913. doi: 10.3390/plants13141913 (PMC11280441; doi:10.3390/plants13141913)
Supplement: Supplementary file 1 [file plants-13-01913-s001.zip › R codes/moderation analysis/moderation_stress/File S14.R]

meta <-read.table("meta_40.txt", header=T, sep="\t")


if(!require("metafor"))install.packages("metafor")
library(metafor)


cat <-meta[, c(1:11, 84:89)]

stressed_cat<-subset(cat, cat$Stress=="DROUGHT" | cat$Stress=="SALT")
stressed_cat <- na.omit(stressed_cat)

stressed_cat$mean_c.12 <-as.numeric(stressed_cat$mean_c.12)
stressed_cat$mean_t.12 <-as.numeric(stressed_cat$mean_t.12)

CAT <-escalc(measure="ROM", m1i=mean_t.12, sd1i=sd_t.12, n1i=n_t.12, m2i=mean_c.12, sd2i=sd_c.12, n2i=n_c.12, data=stressed_cat, slab=paste(Author, Year, sep=","))


######################################

test4 <-CAT


factor(test4$Gene)  # Ci sono duplicazioni

library(stringr)

test4$Gene <-str_trim(test4$Gene)


test4$Gene         

factor(test4$Gene) 


factor(test4$Promoter)   #. UN solo livello non usare


factor(test4$Species)  #   OK

# modifico i livelli


test4$Species <-c(  "Poaceae",   "Poaceae",   "Poaceae",   "Poaceae",   "Solanaceae",  "Rutaceae",  "Rutaceae", "Solanaceae",  "Solanaceae",  "Solanaceae",  "Solanaceae",  "Solanaceae",  "Solanaceae",  "Solanaceae",   "Solanaceae",  "Solanaceae", "Solanaceae",  "Solanaceae",    "Solanaceae",        "Solanaceae",  "Solanaceae",     "Solanaceae",     "Solanaceae",  "Solanaceae", "Solanaceae" )


factor(test4$Recipient_type)  #OK

factor(test4$Medium)      # NO


factor(test4$Generation)  #OK    
factor(test4$Treatment) 
test4$Treatment <-str_trim(test4$Treatment)

# modifico i livelli

test4$Treatment <- c(  "mild", "mild" ,  "mild" , "mild", "moderate",  "moderate", "severe",   "moderate",  "severe" , "severe",                             "severe", "severe", "severe" , "severe" , "severe" , "severe" ,  "severe" , "severe" ,  "severe" ,  "severe" ,          "severe" ,  "mild" ,                        "moderate" , "moderate" , "severe"  )

test4$Treatment <-factor(test4$Treatment, levels=c("mild", "moderate", "severe"))

####################### Moderator analysis

gene <-rma(yi, vi, mods=~Gene-1, data=test4, method="HS")

spe <-rma(yi, vi, mods=~Species-1, data=test4, method="HS")

rec <-rma(yi, vi, mods=~Recipient_type-1, data=test4, method="HS")

med <-rma(yi, vi, mods=~Medium-1, data=test4, method="HS")

gen <-rma(yi, vi, mods=~Generation-1, data=test4, method="HS") 

tre <-rma(yi, vi, mods=~Treatment-1, data=test4, method="HS")


#########


estimates <-c( coef(gene)[1], coef(gene)[2] ,      coef(spe)[1], coef(spe)[2], coef(spe)[3],     coef(rec)[1], coef(rec)[2],  coef(med)[1], coef(med)[2],  coef(gen)[1], coef(gen)[2],  coef(tre)[1], coef(tre)[2], coef(tre)[3])


 var_gene <- vcov(gene)   
var_spe <-vcov(spe)
 var_rec <-vcov(rec)
 var_med <-vcov(med)
 var_gen <-vcov(gen)
var_tre <-vcov(tre)


variances <- c( var_gene[1], var_gene[4] ,      var_spe[1], var_spe[5],  var_spe[9] ,    var_rec[1], var_rec[4],   var_med[1], var_med[4],   var_gen[1], var_gen[4],     var_tre[1], var_tre[5] , var_tre[9]  )


labels <- c( "P5CS", "P5CSF129A",    "Poaceae", "Rutaceae", "Solanaceae",  "Dicot", "Monocot",  "Soil", "Solid", "T1", "T4", "Mild", "Moderate", "Severe") 


k <-c( 19, 6,            4, 2, 19,          21, 4,         6, 19,           21, 4,        5, 5, 15) 
  
# Per ricavare k   usare split. Esempio: prova <-split(test4, test4$Gene)


# senza intercetta. catturra i valori assoluti dei livelli delle categorie

 pvalue <-c(0.0044 , 0.0046 ,          0.0000 , 0.0488 , 0.0000,          0.0027, 0.0000,     0.0046 , 0.0044 ,      0.0027, 0.0000,    0.0000, 0.3492 , 0.0027 )


pvalue <- sprintf("%0.4f", pvalue)


########################### forest


forest(estimates, variances, slab=labels, psize=1, xlab="ln (R/R) Ratio of the means", atransf=exp) # forest base. Per il momento pzize=1


psize <-c( weights(gene)[1], weights(gene)[2],    weights(spe)[1], weights(spe)[2], weights(spe)[3],   weights(rec)[1], weights(rec)[2],   weights(med)[1], weights(med)[2],  weights(gen)[1], weights(gen)[2],  weights(tre)[1], weights(tre)[2], weights(tre)[3] )

 psize <-psize/4

forest(estimates, variances, slab=labels, psize=psize, xlab="ln (R/R) Ratio of the means") 

forest(estimates, variances, slab=labels, psize=psize, xlab="(R/R) Ratio of the means",rows=rev(c(1:3, 6:7, 10:11, 14:15, 18:20, 23:24)), main="CAT moderators" , cex=.9, atransf=exp)  # Aggiungo il titolo (main). Riduco il font (cex=.9)


par("usr")  # Determino i limiti del grafico per orientarmi nel posizionamento del testo ( left, right , bottom, top)


forest(estimates, variances, slab=labels, psize=psize, ilab=cbind(k,pvalue), ilab.xpos= c(- 2.30, - 1.9), xlab="(R/R) Ratio of the means", rows=rev(c(1:3, 6:7, 10:11, 14:15, 18:20, 23:24)), main="Figure S1.11. CAT moderators" , cex=.8, top= 2, ylim=c(-0.56, 28.0), atransf=exp) # Aggiungo extra colonne (ilab)


abline (h= 0, col="gray")     # Aggiungo linee orrizontali. WARNING funziona solo se staccato dal plot base
abline (h= 5, col="gray")
abline (h= 9, col="gray")
abline (h= 13, col="gray")
abline (h= 17, col="gray")
abline (h= 22, col="gray")


text(- 3.4,  27.5,"Category", cex=.9, adj=0)     # Aggiungo testo
text( - 2.30, 27.5, "n", cex=-9, adj=0)
text( - 1.9, 27.5, "p-value", cex=.9 )


text(   1.7,   27.5,  "R/R", cex=.9 , adj=0)
text(   2.2 , 27.5, "PI", cex=.9, adj=0 )


text (- 3.4, 26.5, expression(bold(italic("Gene"))), cex=.8, adj=0)   # adj=0  allinea a destra
text (- 3.4, 21.5, expression(bold(italic("Species"))), cex=.8, adj=0)
text (- 3.4, 16.5, expression(bold(italic("Recipient"))), cex=.8, adj=0)
text (- 3.4, 12.5, expression(bold(italic("Medium"))), cex=.8, adj=0)
text (- 3.4, 8.5, expression(bold(italic("Generation"))), cex=.8, adj=0)
text (- 3.4, 4.5, expression(bold(italic("Treatment"))), cex=.8, adj=0)

dev.copy(pdf, "moderator_CAT_(no int).pdf")
dev.off()
