# Supplementary material for: Proline Metabolism Genes in Transgenic Plants: Meta-Analysis under Drought and Salt Stress
Source: Plants (Basel). 2024 Jul 11;13(14):1913. doi: 10.3390/plants13141913 (PMC11280441; doi:10.3390/plants13141913)
Supplement: Supplementary file 1 [file plants-13-01913-s001.zip › R codes/moderation analysis/moderation_stress/File S15.R]

meta <-read.table("meta_40.txt", header=T, sep="\t")

apx <-meta[, c(1:11, 90:95)]

if(!require("metafor"))install.packages("metafor")
library(metafor)


stressed_apx<-subset(apx, apx$Stress=="DROUGHT" | apx$Stress=="SALT")
stressed_apx <- na.omit(stressed_apx)

stressed_apx$mean_c.13 <-as.numeric(stressed_apx$mean_c.13)
stressed_apx$mean_t.13 <-as.numeric(stressed_apx$mean_t.13)

APX <-escalc(measure="ROM", m1i=mean_t.13, sd1i=sd_t.13, n1i=n_t.13, m2i=mean_c.13, sd2i=sd_c.13, n2i=n_c.13, data=stressed_apx, slab=paste(Author, Year, sep=","))

######################################

test4 <-APX


factor(test4$Gene)  # Ci sono duplicazioni

library(stringr)

test4$Gene <-str_trim(test4$Gene)


test4$Gene         # Copio l'output e lo correggo

test4$Gene <-c( "Others", "Others" , "P5CS" ,     "P5CS"  ,    "P5CS"  ,    "P5CS"  ,    "Others"  ,   "P5CS"  ,    "P5CS"   ,   "P5CS"  ,    "P5CS" ,     "P5CS" ,  "P5CS"  , "P5CS"  , "P5CS" ,  "P5CS" ,  "P5CS" ,  "P5CS" ,  "P5CS" ,  "P5CS" ,   "P5CS" ,    "Others"  ,    "Others"   )  


factor(test4$Promoter)   # OK

factor(test4$Species)

# modifico i livelli

test4$Species <-c("Others" , "Others" ,  "Solanaceae" , "Solanaceae",  "Solanaceae" ,  "Others" , "Solanaceae" ,  "Solanaceae" , "Solanaceae" , "Solanaceae" , "Solanaceae" ,  "Solanaceae",  "Solanaceae", "Solanaceae", "Solanaceae" , "Solanaceae" , "Solanaceae", "Solanaceae", "Solanaceae", "Solanaceae",  "Solanaceae", "Others"  , "Others" )


factor(test4$Recipient_type)  #OK

factor(test4$Medium)      # NO

test4$Medium <-str_trim(test4$Medium)

factor(test4$Medium)

factor(test4$Generation)  #OK    
factor(test4$Treatment) 


test4$Treatment <- c("moderate" ,  "severe"  , "mild", "moderate" ,  "severe" ,  "severe"  ,   "severe",   "severe" ,  "severe" ,   "severe" ,  "severe" ,                   "severe" ,  "severe" ,  "severe" ,  "severe" , "severe" , "severe" , "mild" , "moderate" , "moderate" ,  "severe",     "moderate" ,   "moderate")


test4$Treatment <-factor(test4$Treatment, levels=c("mild", "moderate", "severe"))

####################### Moderator analysis

gene <-rma(yi, vi, mods=~Gene-1, data=test4, method="HS")

prom <-rma(yi, vi, mods=~Promoter-1, data=test4, method="HS")

spe <-rma(yi, vi, mods=~Species-1, data=test4, method="HS")

rec <-rma(yi, vi, mods=~Recipient_type-1, data=test4, method="HS")

med <-rma(yi, vi, mods=~Medium-1, data=test4, method="HS")

gen <-rma(yi, vi, mods=~Generation-1, data=test4, method="HS") 

tre <-rma(yi, vi, mods=~Treatment-1, data=test4, method="HS")


#########

estimates <-c( coef(gene)[1], coef(gene)[2] ,   coef(prom)[1], coef(prom)[2],      coef(spe)[1], coef(spe)[2],     coef(rec)[1], coef(rec)[2],  coef(med)[1], coef(med)[2],  coef(gen)[1], coef(gen)[2],  coef(tre)[1], coef(tre)[2], coef(tre)[3])


var_gene <- vcov(gene)    
var_pro <-vcov(prom)
var_spe <-vcov(spe)
var_rec <-vcov(rec)
var_med <-vcov(med)
var_gen <-vcov(gen)
var_tre <-vcov(tre)


variances <- c( var_gene[1], var_gene[4] ,   var_pro[1], var_pro[4],             var_spe[1], var_spe[4],      var_rec[1], var_rec[4],   var_med[1], var_med[4],  var_gen[1], var_gen[4],     var_tre[1], var_tre[5] , var_tre[9]  )


labels <- c("Others",  "P5CS",    "CaMV35S" , "Heat_shock",   "Others", "Solanaceae",  "Dicot", "Monocot",  "Soil", "Solid", "T1",  "T3", "Mild", "Moderate", "Severe") 


k <-c( 5, 18,            21, 2,            5, 18,          22, 1,         3,20,       20, 3,       2, 6, 15) 
  
# Per ricavare k   usare split. Esempio: prova <-split(test4, test4$Gene)


# senza intercetta. cattura i valori assoluti dei livelli delle categorie

 pvalue <-c( 0.3185  , 0.0000 ,                 0.0000, 0.0265 ,                0.7352 , 0.0000,               0.0005 ,  0.6888 ,      0.6046 , 0.0009 ,     0.0000, 0.0306 ,      0.0638 , 0.7596, 0.0002 )

pvalue <- sprintf("%0.4f", pvalue)


########################### forest


forest(estimates, variances, slab=labels, psize=1, xlab="ln (R/R) Ratio of the means", atransf=exp) # forest base. Per il momento pzize=1


psize <-c( weights(gene)[1], weights(gene)[2],    weights(prom)[1], weights(prom)[2],  weights(spe)[1], weights(spe)[2],   weights(rec)[1], weights(rec)[2],   weights(med)[1], weights(med)[2],  weights(gen)[1], weights(gen)[2],   weights(tre)[1], weights(tre)[2], weights(tre)[3] )

 psize <-psize/5

forest(estimates, variances, slab=labels, psize=psize, xlab="ln (R/R) Ratio of the means") 

forest(estimates, variances, slab=labels, psize=psize, xlab="(R/R) Ratio of the means",rows=rev(c(1:3, 6:7, 10:11, 14:15, 18:19, 22:23, 26:27)), main="APX moderators" , cex=.9, atransf=exp)  # Aggiungo il titolo (main). Riduco il font (cex=.9)


par("usr")  # Determino i limiti del grafico per orientarmi nel posizionamento del testo ( left, right , bottom, top)


forest(estimates, variances, slab=labels, psize=psize, ilab=cbind(k,pvalue), ilab.xpos= c(- 2.3, - 1.9), xlab="(R/R) Ratio of the means", rows=rev(c(1:3, 6:7, 10:11, 14:15, 18:19, 22:23, 26:27)),  main="Figure S1.12. APX moderators"  , cex=.8, top= 2, ylim=c(-0.68, 30.5), atransf=exp) # Aggiungo extra colonne (ilab)


abline (h= 0, col="gray")     # Aggiungo linee orrizontali. WARNING funziona solo se staccato dal plot base
abline (h= 5, col="gray")
abline (h= 9, col="gray")
abline (h= 13, col="gray")
abline (h= 17, col="gray")
abline (h= 21, col="gray")
abline (h= 25, col="gray")


text(- 3.23,  30.1,"Category", cex=.9, adj=0)     # Aggiungo testo
text( - 2.3, 30.1, "n", cex=-9, adj=0)
text( - 1.9, 30.1, "p-value", cex=.9 )


text(   1.29, 30.1,  "R/R", cex=.9 , adj=0)
text(   1.73  , 30.1, "PI", cex=.9, adj=0 )


text (- 3.23, 29.1, expression(bold(italic("Gene"))), cex=.8, adj=0 )        # adj=0  allinea a destra
text (- 3.23, 24.5, expression(bold(italic("Promoter"))), cex=.8, adj=0)
text (- 3.23, 20.5, expression(bold(italic("Species"))), cex=.8, adj=0)
text (- 3.23, 16.5, expression(bold(italic("Recipient"))), cex=.8, adj=0)
text (- 3.23, 12.5, expression(bold(italic("Medium"))), cex=.8, adj=0)
text (- 3.23, 8.5, expression(bold(italic("Generation"))), cex=.8, adj=0)
text (- 3.23, 4.5, expression(bold(italic("Treatment"))), cex=.8, adj=0)

dev.copy(pdf, "moderator_APX_(no int).pdf")
dev.off()
