# Supplementary material for: Proline Metabolism Genes in Transgenic Plants: Meta-Analysis under Drought and Salt Stress
Source: Plants (Basel). 2024 Jul 11;13(14):1913. doi: 10.3390/plants13141913 (PMC11280441; doi:10.3390/plants13141913)
Supplement: Supplementary file 1 [file plants-13-01913-s001.zip › R codes/moderation analysis/moderation_stress/File S16.R]

meta <-read.table("meta_40.txt", header=T, sep="\t")

rwc <-meta[, c(1:11, 96:101)]

if(!require("metafor"))install.packages("metafor")

library(metafor)

stressed_rwc<-subset(rwc, rwc$Stress=="DROUGHT" | rwc$Stress=="SALT")
stressed_rwc <-na.omit(stressed_rwc)

stressed_rwc$mean_c.14 <-as.numeric(stressed_rwc$mean_c.14)
stressed_rwc$mean_t.14 <-as.numeric(stressed_rwc$mean_t.14)

RWC <-escalc(measure="ROM", m1i=mean_t.14, sd1i=sd_t.14, n1i=n_t.14, m2i=mean_c.14, sd2i=sd_c.14, n2i=n_c.14, data=stressed_rwc, slab=paste(Author, Year, sep=","))

###########

test4 <- RWC


factor(test4$Gene)  # Ci sono duplicazioni

library(stringr)

test4$Gene <-str_trim(test4$Gene)

test4$Gene         # Copio l'output e lo correggo


test4$Gene <-c(  "P5CS" ,  "P5CS" ,  "P5CS" ,  "P5CS" ,  "P5CS" ,  "P5CS" ,  "P5CS"  , "P5CS"  , "P5CS"  , "P5CS" ,  "P5CS"  , "P5CS" ,  "P5CS" , "P5CS" , "Others" , "Others"  , "Others"   )


factor(test4$Promoter)   # OK


test4$Promoter <-c( "Ubiquitin" ,      "AIPC" ,  "AIPC" , "AIPC", "AIPC", "CaMV35S" ,  "CaMV35S" ,  "CaMV35S" , "CaMV35S" ,   "Ubiquitin" , "Ubiquitin" ,      "Ubiquitin" ,     "Ubiquitin" ,      "Ubiquitin" ,      "CaMV35S" ,  "Heat shock promoter" ,  "Heat shock promoter" )


factor(test4$Species) 
test4$Species <-str_trim(test4$Species)

test4$Species  <-c( "Poaceae",  "Poaceae" ,  "Poaceae", "Poaceae", "Poaceae", "Poaceae",  "Poaceae", "Poaceae", "Poaceae",  "Poaceae", "Poaceae",  "Poaceae", "Poaceae", "Poaceae",   "Others" , "Poaceae",      "Others"  )


factor(test4$Recipient_type)  #OK
factor(test4$Medium)      # OK

factor(test4$Generation) 

test4$Generation <-c("T1" ,"T4" ,"T4", "T4", "T4","T1", "T1" ,"T1", "T1", "T1" ,"T1" ,"T2 + T3", "T1" ,"T1" ,"T1" ,"T2 + T3" ,"T2 + T3")

factor(test4$Generation) 

factor(test4$Treatment)

test4$Treatment <-c( "mild" ,  "mild" , "moderate" ,   "moderate" ,   "severe" ,   "moderate" ,   "severe" , "moderate", "severe",  "moderate", "severe",  "severe" , "severe" ,  "severe" , "severe" ,  "moderate", "moderate")


####################### Moderator analysis

gene <-rma(yi, vi, mods=~Gene-1, data=test4, method="HS")

prom <-rma(yi, vi, mods=~Promoter-1, data=test4, method="HS")

spe <-rma(yi, vi, mods=~Species-1, data=test4, method="HS")

rec <-rma(yi, vi, mods=~Recipient_type-1, data=test4, method="HS")

med <-rma(yi, vi, mods=~Medium-1, data=test4, method="HS")
 
gen <-rma(yi, vi, mods=~Generation-1, data=test4, method="HS") 

tre <-rma(yi, vi, mods=~Treatment-1, data=test4, method="HS")


###############


estimates <-c( coef(gene)[1], coef(gene)[2],         coef(prom)[1], coef(prom)[2], coef(prom)[3], coef(prom)[4],                 coef(spe)[1], coef(spe)[2],         coef(rec)[1], coef(rec)[2],      coef(med)[1], coef(med)[2],    coef(gen)[1], coef(gen)[2] , coef(gen)[3],  coef(tre)[1], coef(tre)[2], coef(tre)[3])


var_gene <- vcov(gene)    
var_pro <-vcov(prom)
var_spe <-vcov(spe)
var_rec <-vcov(rec)
var_med <-vcov(med)
var_gen <-vcov(gen)
var_tre <-vcov(tre)


variances <- c( var_gene[1], var_gene[4] ,    var_pro[1], var_pro[6],   var_pro[11],  var_pro[16],   var_spe[1], var_spe[4],     var_rec[1], var_rec[4],    var_med[1], var_med[4],   var_gen[1], var_gen[5], var_gen[9],    var_tre[1], var_tre[5], var_tre[9] )


labels <- c("Others", "P5CS",            "AIPC", "CaMV35S" , "Heat_shock" , "Ubiquitin",     "Others", "Poaceae",  "Dicot", "Monocot", "Soil", "Solid", "T1", "T2 + T3", "T4", "Mild", "Moderate", "Severe") 
   
   

k <-c( 3, 14,         4, 5,  2, 6,         2, 15,     3, 14,                15,2,    10, 3, 4,     2, 7, 8 ) 
  
# Per ricavare k   usare split. Esempio: prova <-split(test4, test4$Gene)


# senza intercetta

pvalue <-c(0.0000 , 0.0001 ,              0.0045,  0.0017   ,0.0000 , 0.0258  ,           0.0000 , 0.0000 ,        0.0000 ,0.0001,         0.0000 ,  0.0000,               0.0027 ,   0.0000 ,  0.0053,         0.3988 , 0.0000, 0.0000 )


pvalue <- sprintf("%0.4f", pvalue)


########################### forest


forest(estimates, variances, slab=labels, psize=1, xlab="ln (R/R) Ratio of the means") # forest base. Per il momento pzize=1


psize <-c( weights(gene)[1], weights(gene)[2],        weights(prom)[1], weights(prom)[2], weights(prom)[3], weights(prom)[4],      weights(spe)[1], weights(spe)[2],         weights(rec)[1], weights(rec)[2],   weights(med)[1], weights(med)[2],   weights(gen)[1], weights(gen)[2] ,  weights(gen)[3],    weights(tre)[1],  weights(tre)[2], weights(tre)[3])

 psize <-psize/5

forest(estimates, variances, slab=labels, psize=psize, xlab="ln (R/R) Ratio of the means") 

forest(estimates, variances, slab=labels, psize=psize, xlab="(R/R) Ratio of the means",rows=rev(c(1:3, 6:8, 11:12, 15:16, 19:20, 23:26, 29:30)), main="RWC moderators" , cex=.9, atransf=exp)  # Aggiungo il titolo (main). Riduco il font (cex=.9)


par("usr")  # Determino i limiti del grafico per orientarmi nel posizionamento del testo ( left, right , bottom, top)


forest(estimates, variances, slab=labels, psize=psize, ilab=cbind(k,pvalue), ilab.xpos= c(-0.45, -0.35), xlab="(R/R) Ratio of the means", rows=rev(c(1:3, 6:8, 11:12, 15:16, 19:20, 23:26, 29:30)), main="Figure S1.13. RWC moderators" , cex=.9 , top= 2, ylim=c(- 0.80, 34.0), atransf=exp) # Aggiungo extra colonne (ilab)

# - 0.84

abline (h= 0, col="gray")     # Aggiungo linee orrizontali. WARNING funziona solo se staccato dal plot base
abline (h= 5, col="gray")
abline (h= 10, col="gray")
abline (h= 14, col="gray")
abline (h= 18, col="gray")
abline (h= 22, col="gray")
abline (h= 28, col="gray")


text(- 0.65,  33.7,"Category", cex=.9, adj=0)     # Aggiungo testo
text( - 0.46, 33.7, "n", cex=-9, adj=0)
text( - 0.35, 33.7, "p-value", cex=.9 )


text(   0.31, 33.7,  "R/R", cex=.9 , adj=0)
text(   0.42,  33.7, "PI", cex=.9, adj=0 )


text (- 0.65,  32.5, expression(bold(italic("Gene"))), cex=.8, adj=0 )        # adj=0  allinea a destra
text (- 0.65,  27.5, expression(bold(italic("Promoter"))), cex=.8, adj=0)
text (- 0.65,  21.5, expression(bold(italic("Species"))), cex=.8, adj=0)
text (- 0.65,  17.5, expression(bold(italic("Recipient"))), cex=.8, adj=0)
text (- 0.65,  13.5, expression(bold(italic("Medium"))), cex=.8, adj=0)
text (- 0.65,  9.5, expression(bold(italic("Generation"))), cex=.8, adj=0)
text (- 0.65,  4.5, expression(bold(italic("Treatment"))), cex=.8, adj=0)

dev.copy(pdf, "moderator_RWC.pdf")
dev.off()


 
