# Supplementary material for: Proline Metabolism Genes in Transgenic Plants: Meta-Analysis under Drought and Salt Stress
Source: Plants (Basel). 2024 Jul 11;13(14):1913. doi: 10.3390/plants13141913 (PMC11280441; doi:10.3390/plants13141913)
Supplement: Supplementary file 1 [file plants-13-01913-s001.zip › R codes/moderation analysis/moderation_stress/File S17.R]

meta <-read.table("meta_40.txt", header=T, sep="\t")

stom <-meta[, c(1:11, 102:107)]

if(!require("metafor"))install.packages("metafor")

library(metafor)


stressed_stom<-subset(stom, stom$Stress=="DROUGHT" | stom$Stress=="SALT")
stressed_stom <- na.omit(stressed_stom)

stressed_stom$mean_c.15 <-as.numeric(stressed_stom$mean_c.15)
stressed_stom$mean_t.15 <-as.numeric(stressed_stom$mean_t.15)

Sto_P <-escalc(measure="ROM", m1i=mean_t.15, sd1i=sd_t.15, n1i=n_t.15, m2i=mean_c.15, sd2i=sd_c.15, n2i=n_c.15, data=stressed_stom, slab=paste(Author, Year, sep=","))

stressed_stom_2 <-stressed_stom[-c(7),]

Sto <-escalc(measure="ROM", m1i=mean_t.15, sd1i=sd_t.15, n1i=n_t.15, m2i=mean_c.15, sd2i=sd_c.15, n2i=n_c.15, data=stressed_stom_2, slab=paste(Author, Year, sep=","))


###########

test4 <- Sto


factor(test4$Gene)  # Ci sono duplicazioni

library(stringr)

test4$Gene <-str_trim(test4$Gene)

test4$Gene         # Copio l'output e lo correggo

test4$Gene <-c(  "Others" , "P5CS" , "P5CS", "P5CSF129A" ,"P5CSF129A", "P5CSF129A", "P5CSF129A","P5CSF129A", "P5CSF129A", "P5CSF129A", "P5CSF129A", "P5CSF129A", "P5CS",  "P5CS", "P5CS" )

factor(test4$Promoter)   # OK


factor(test4$Species)
 
test4$Species <-str_trim(test4$Species)

test4$Species  <-c( "Brassicaceae", "Poaceae",    "Poaceae",    "Poaceae", "Poaceae",     "Poaceae",      "Rutaceae",    "Rutaceae", "Rutaceae",   "Rutaceae",   "Rutaceae",   "Rutaceae", "Poaceae",   "Poaceae",  "Poaceae" )


factor(test4$Recipient_type)  #OK
factor(test4$Medium)      # OK

factor(test4$Generation)  #OK 

factor(test4$Treatment)

test4$Treatment <-str_trim(test4$Treatment)

test4$Treatment <-c( "mild", "severe", "severe" ,"mild" , "mild" , "mild", "moderate" ,   "moderate" ,  "moderate" ,   "moderate" , "severe",  "severe",  "mild", "moderate", "severe"  )


####################### Moderator analysis


gene <-rma(yi, vi, mods=~Gene-1, data=test4, method="HS")

prom <-rma(yi, vi, mods=~Promoter-1, data=test4, method="HS")

spe <-rma(yi, vi, mods=~Species-1, data=test4, method="HS")

rec <-rma(yi, vi, mods=~Recipient_type-1, data=test4, method="HS")

# MED <-rma(yi, vi, mods=~Medium, data=test4, method="HS")   # Non mettere MED. ha un solo livello
# med <-rma(yi, vi, mods=~Medium-1, data=test4, method="HS")

gen <-rma(yi, vi, mods=~Generation-1, data=test4, method="HS") 

tre <-rma(yi, vi, mods=~Treatment-1, data=test4, method="HS")


###############


estimates <-c( coef(gene)[1], coef(gene)[2], coef(gene)[3],          coef(prom)[1], coef(prom)[2],                coef(spe)[1], coef(spe)[2], coef(spe)[3],         coef(rec)[1], coef(rec)[2],   coef(gen)[1], coef(gen)[2] , coef(gen)[3],  coef(tre)[1], coef(tre)[2], coef(tre)[3])


var_gene <- vcov(gene)    
var_pro <-vcov(prom)
var_spe <-vcov(spe)
var_rec <-vcov(rec)
var_gen <-vcov(gen)
var_tre <-vcov(tre)


variances <- c( var_gene[1], var_gene[5], var_gene[9],         var_pro[1], var_pro[4],              var_spe[1], var_spe[5],  var_spe[9],       var_rec[1], var_rec[4],      var_gen[1], var_gen[5], var_gen[9],    var_tre[1],var_tre[5],var_tre[9] )


labels <- c("P5CR", "P5CS", "P5CSF129A",             "AIPC", "CaMV35S" ,         "Brassicaceae", "Poaceae", "Rutaceae" , "Dicot", "Monocot", "T1", "T3", "T4", "Mild", "Moderate", "Severe") 
   
   

k <-c( 1, 5, 9,          3, 12,        1, 8, 6,          7, 8,              11,1, 3,     5, 5, 5 ) 
  
# Per ricavare k   usare split. Esempio: prova <-split(test4, test4$Gene)


# senza intercetta

pvalue <-c(0.0000 , 0.1446, 0.0003,       0.0714, 0.0000,        0.1450 , 0.0003, 0.0000,      0.0000, 0.0006,      0.0000,  0.1446, 0.0003,       0.0098, 0.0000, 0.0345 )

pvalue <- sprintf("%0.4f", pvalue)


########################### forest


forest(estimates, variances, slab=labels, psize=1, xlab="ln (R/R) Ratio of the means") # forest base. Per il momento pzize=1


psize <-c( weights(gene)[1], weights(gene)[2], weights(gene)[3],            weights(prom)[1], weights(prom)[2],      weights(spe)[1], weights(spe)[2],   weights(spe)[3],            weights(rec)[1], weights(rec)[2],      weights(gen)[1], weights(gen)[2] ,  weights(gen)[3],   weights(tre)[1],  weights(tre)[2], weights(tre)[3])

 psize <-psize/5

forest(estimates, variances, slab=labels, psize=psize, xlab="ln (R/R) Ratio of the means") 

forest(estimates, variances, slab=labels, psize=psize, xlab="(R/R) Ratio of the means",rows=rev(c(1:3, 6:8, 11:12, 15:17, 20:21, 24:26)), main="Stomatal aperture moderators" , cex=.9, atransf=exp)  # Aggiungo il titolo (main). Riduco il font (cex=.9)


par("usr")  # Determino i limiti del grafico per orientarmi nel posizionamento del testo ( left, right , bottom, top)


forest(estimates, variances, slab=labels, psize=psize, ilab=cbind(k,pvalue), ilab.xpos= c(-2.4, -2.0), xlab="(R/R) Ratio of the means", rows=rev(c(1:3, 6:8, 11:12, 15:17, 20:21, 24:26)), main="Figure S1.14. Stomatal aperture moderators" ,  cex=.9 , top= 2, ylim=c(- 0.64, 30.0), atransf=exp) # Aggiungo extra colonne (ilab)


abline (h= 0, col="gray")     # Aggiungo linee orrizontali. WARNING funziona solo se staccato dal plot base
abline (h= 5, col="gray")
abline (h= 10, col="gray")
abline (h= 14, col="gray")
abline (h= 19, col="gray")
abline (h= 23, col="gray")


text(- 3.47,  29.6,"Category", cex=.9, adj=0)     # Aggiungo testo
text( - 2.4, 29.6, "n", cex=-9, adj=0)
text( - 1.95, 29.6, "p-value", cex=.9 )


text(   1.38, 29.6,  "R/R", cex=.9 , adj=0)
text(   1.9,  29.6, "PI", cex=.9, adj=0 )


text (- 3.47,  28.5, expression(bold(italic("Gene"))), cex=.8, adj=0)
text (- 3.47,  22.5, expression(bold(italic("Promoter"))), cex=.8, adj=0)
text (- 3.47,  18.5, expression(bold(italic("Species"))), cex=.8, adj=0)
text (- 3.47,  13.5, expression(bold(italic("Recipient"))), cex=.8, adj=0)
text (- 3.47,  9.5, expression(bold(italic("Generation"))), cex=.8, adj=0)
text (- 3.47,  4.5, expression(bold(italic("Treatment"))), cex=.8, adj=0)

dev.copy(pdf, "moderator_sto_(no int).pdf")
dev.off()


 
