# Supplementary material for: Proline Metabolism Genes in Transgenic Plants: Meta-Analysis under Drought and Salt Stress
Source: Plants (Basel). 2024 Jul 11;13(14):1913. doi: 10.3390/plants13141913 (PMC11280441; doi:10.3390/plants13141913)
Supplement: Supplementary file 1 [file plants-13-01913-s001.zip › R codes/moderation analysis/moderation_stress/File S18.R]

meta <-read.table("meta_40.txt", header=T, sep="\t")

rec <-meta[, c(1:11, 108:113)]

if(!require("metafor"))install.packages("metafor")
library(metafor)


stressed_rec<-subset(rec, rec$Stress=="DROUGHT" | rec$Stress=="SALT")
stressed_rec <- na.omit(stressed_rec)

stressed_rec$mean_c.16 <-as.numeric(stressed_rec$mean_c.16)
stressed_rec$mean_t.16 <-as.numeric(stressed_rec$mean_t.16)

Rec <-escalc(measure="ROM", m1i=mean_t.16, sd1i=sd_t.16, n1i=n_t.16, m2i=mean_c.16, sd2i=sd_c.16, n2i=n_c.16, data=stressed_rec, slab=paste(Author, Year, sep=","))


######################################

test4 <-Rec

factor(test4$Gene)  # Ci sono duplicazioni

library(stringr)

test4$Gene <-str_trim(test4$Gene)

test4$Gene        

factor(test4$Promoter)   # OK


factor(test4$Species)  
test4$Species <-str_trim(test4$Species)

test4$Species <-c("Poaceae",   "Poaceae",  "Poaceae", "Poaceae", "Brassicaceae", "Brassicaceae", "Brassicaceae", "Brassicaceae","Poaceae", "Poaceae", "Poaceae", "Poaceae", "Poaceae" )

factor(test4$Recipient_type)  #OK

factor(test4$Medium)      # NO


factor(test4$Generation)  #OK 
   
factor(test4$Treatment) 
test4$Treatment <-str_trim(test4$Treatment)


# modifico i livelli

test4$Treatment <- c( "moderate", "severe", "moderate" , "severe", "mild" ,   "moderate" ,  "mild" , "moderate" ,                             
 "moderate" , "severe", "severe" , "severe" , "severe"  )


####################### Moderator analysis

gene <-rma(yi, vi, mods=~Gene -1, data=test4, method="HS")

prom <-rma(yi, vi, mods=~Promoter-1, data=test4, method="HS")

spe <-rma(yi, vi, mods=~Species-1, data=test4, method="HS")

rec <-rma(yi, vi, mods=~Recipient_type-1, data=test4, method="HS")

med <-rma(yi, vi, mods=~Medium-1, data=test4, method="HS")

gen <-rma(yi, vi, mods=~Generation-1, data=test4, method="HS") 

tre <-rma(yi, vi, mods=~Treatment-1, data=test4, method="HS")


#########

 estimates <-c( coef(gene)[1], coef(gene)[2] , coef(gene)[3],   coef(prom)[1], coef(prom)[2],        coef(spe)[1], coef(spe)[2],      coef(rec)[1], coef(rec)[2],  coef(med)[1], coef(med)[2], coef(gen)[1], coef(gen)[2], coef(gen)[3],  coef(tre)[1], coef(tre)[2], coef(tre)[3])

var_gene <- vcov(gene)    
var_pro <-vcov(prom)
var_spe <-vcov(spe)
var_rec <-vcov(rec)
var_med <-vcov(med)
var_gen <-vcov(gen)
var_tre <-vcov(tre)


variances <- c( var_gene[1], var_gene[5] ,  var_gene[9],     var_pro[1], var_pro[4],    var_spe[1], var_spe[4],    var_rec[1], var_rec[4],   var_med[1], var_med[4],   var_gen[1], var_gen[5], var_gen[9],      var_tre[1], var_tre[5] , var_tre[9]  )


labels <- c("P5CS", "P5CS1", "P5CS2",    "CaMV35S" , "Ubiquitin",     "Brassicaceae" , "Poaceae",  "Dicot", "Monocot", "Soil", "Solid", "T1", "T2", "T3", "Mild", "Moderate", "Severe") 


k <-c( 7, 3, 3,       8, 5,       4, 9,        4, 9,      9,4,     8, 1, 4,       2,5,6 ) 
  
# Per ricavare k   usare split. Esempio: prova <-split(test4, test4$Gene)


# senza intercetta. cattura i valori assoluti dei livelli delle categorie

pvalue <-c(0.0549 , 0.4031, 0.8861,     0.5439, 0.0034,    0.9262, 0.0289,     0.9262, 0.0289,      0.0289, 0.9262 ,    0.0533, 0.2712, 0.9260,      0.9468, 0.5759, 0.0201)

pvalue <- sprintf("%0.4f", pvalue)


########################### forest


forest(estimates, variances, slab=labels, psize=1, xlab="ln (R/R) Ratio of the means", atransf=exp) # forest base. Per il momento pzize=1


psize <-c( weights(gene)[1], weights(gene)[2],    weights(prom)[1], weights(prom)[2],   weights(spe)[1], weights(spe)[2],  weights(rec)[1], weights(rec)[2],   weights(med)[1], weights(med)[2],  weights(med)[3], weights(gen)[1], weights(gen)[2], weights(gen)[3], weights(tre)[1], weights(tre)[2], weights(tre)[3] )

 psize <-psize/6

forest(estimates, variances, slab=labels, psize=psize, xlab="ln (R/R) Ratio of the means") 

forest(estimates, variances, slab=labels, psize=psize, xlab="(R/R) Ratio of the means",rows=rev(c(1:3, 6:8, 11:12, 15:16, 19:20, 23:24, 27:29)), main="REC moderators" , cex=.9, atransf=exp)  # Aggiungo il titolo (main). Riduco il font (cex=.9)


par("usr")  # Determino i limiti del grafico per orientarmi nel posizionamento del testo ( left, right , bottom, top)


forest(estimates, variances, slab=labels, psize=psize, ilab=cbind(k,pvalue), ilab.xpos= c(- 1.40, - 1.20), xlab="(R/R) Ratio of the means", rows=rev(c(1:3, 6:8, 11:12, 15:16, 19:20, 23:24, 27:29)), main="Figure S1.15. REC moderators" , cex=.8, top= 2, ylim=c(-0.67, 33.0), atransf=exp) # Aggiungo extra colonne (ilab)


abline (h= 0, col="gray")     # Aggiungo linee orrizontali. WARNING funziona solo se staccato dal plot base
abline (h= 5, col="gray")
abline (h= 10, col="gray")
abline (h= 14, col="gray")
abline (h= 18, col="gray")
abline (h= 22, col="gray")
abline (h= 26, col="gray")


text(- 1.91,  32.6,"Category", cex=.9, adj=0)     # Aggiungo testo
text( - 1.40, 32.6, "n", cex=-9, adj=0)
text( - 1.20, 32.6, "p-value", cex=.9 )


text(   0.53, 32.6,  "R/R", cex=.9 , adj=0)
text(   0.76  , 32.6, "PI", cex=.9, adj=0 )


text (- 1.91, 31.6, expression(bold(italic("Gene"))), cex=.8, adj=0 )        # adj=0  allinea a destra
text (- 1.91, 25.5, expression(bold(italic("Promoter"))), cex=.8, adj=0)
text (- 1.91, 21.5, expression(bold(italic("Species"))), cex=.8, adj=0)
text (- 1.91, 17.5, expression(bold(italic("Recipient"))), cex=.8, adj=0)
text (- 1.91, 13.5, expression(bold(italic("Medium"))), cex=.8, adj=0)
text (- 1.91, 9.5, expression(bold(italic("Generation"))), cex=.8, adj=0)
text (- 1.91, 4.5, expression(bold(italic("Treatment"))), cex=.8, adj=0)

dev.copy(pdf, "moderator_Rec_(no_int).pdf")
dev.off()
