# Supplementary material for: Proline Metabolism Genes in Transgenic Plants: Meta-Analysis under Drought and Salt Stress
Source: Plants (Basel). 2024 Jul 11;13(14):1913. doi: 10.3390/plants13141913 (PMC11280441; doi:10.3390/plants13141913)
Supplement: Supplementary file 1 [file plants-13-01913-s001.zip › R codes/moderation analysis/moderation_stress/File S19.R]

meta <-read.table("meta_40.txt", header=T, sep="\t")


if(!require("metafor"))install.packages("metafor")
library(metafor)


sur <-meta[, c(1:11, 114:119)]

stressed_sur<-subset(sur, sur$Stress=="DROUGHT" | sur$Stress=="SALT")
stressed_sur <-na.omit(stressed_sur)

stressed_sur$mean_c.17 <-as.numeric(stressed_sur$mean_c.17)
stressed_sur$mean_t.17 <-as.numeric(stressed_sur$mean_t.17)

Sur <-escalc(measure="ROM", m1i=mean_t.17, sd1i=sd_t.17, n1i=n_t.17, m2i=mean_c.17, sd2i=sd_c.17, n2i=n_c.17, data=stressed_sur, slab=paste(Author, Year, sep=","))


test4 <-Sur


factor(test4$Gene)  # Ci sono duplicazioni

library(stringr)

test4$Gene <-str_trim(test4$Gene)
      

factor(test4$Gene) 


factor(test4$Promoter)   #. UN solo livello non usare


factor(test4$Species)  #   OK

# modifico i livelli

test4$Species <-c( "Poaceae",  "Poaceae",   "Poaceae",   "Poaceae",   
"Poaceae",    "Brassicaceae", "Poaceae")

factor(test4$Recipient_type)  #OK

factor(test4$Medium)      # NO


factor(test4$Generation)  #OK 
   
factor(test4$Treatment) 
test4$Treatment <-str_trim(test4$Treatment)


# modifico i livelli

test4$Treatment <- c(  "moderate" ,  "severe",    "moderate", "moderate" , "moderate", "mild" ,  "severe")


####################### Moderator analysis

gene <-rma(yi, vi, mods=~Gene-1, data=test4, method="HS")

prom <-rma(yi, vi, mods=~Promoter-1, data=test4, method="HS")

spe <-rma(yi, vi, mods=~Species-1, data=test4, method="HS")

rec <-rma(yi, vi, mods=~Recipient_type-1, data=test4, method="HS")

med <-rma(yi, vi, mods=~Medium-1, data=test4, method="HS")
 
gen <-rma(yi, vi, mods=~Generation-1, data=test4, method="HS") 

tre <-rma(yi, vi, mods=~Treatment-1, data=test4, method="HS")


#########

estimates <-c( coef(gene)[1], coef(gene)[2] ,   coef(prom)[1], coef(prom)[2] ,   coef(spe)[1], coef(spe)[2],     coef(rec)[1], coef(rec)[2],  coef(med)[1], coef(med)[2],  coef(gen)[1], coef(gen)[2], coef(gen)[3], coef(tre)[1], coef(tre)[2], coef(tre)[3])


var_gene <- vcov(gene)
var_prom <- vcov(prom)    
var_spe <-vcov(spe)
var_rec <-vcov(rec)
var_med <-vcov(med)
var_gen <-vcov(gen)
var_tre <-vcov(tre)


variances <- c( var_gene[1], var_gene[4],   var_prom[1], var_prom[4],   var_spe[1], var_spe[4],    var_rec[1], var_rec[4],   var_med[1], var_med[4],   var_gen[1], var_gen[5], var_gen[9],     var_tre[1], var_tre[5] , var_tre[9]  )


labels <- c( "OAT", "ProDH",  "CaMV35S", "Ubiquitin" , "Brassicaceae", "Poaceae",  "Dicot", "Monocot",  "Soil", "Solid", "T1", "T2", "T3", "Mild", "Moderate", "Severe") 


k <-c(6, 1,   1, 6,   1,6,  1,6,  3, 4,     4, 1, 2,     1, 4, 2) 
  
# Per ricavare k   usare split. Esempio: prova <-split(test4, test4$Gene)


# senza intercetta. cattura i valori assoluti dei livelli delle categorie

pvalue <-c( 0.0000,  0.0000,   0.0000,  0.0000, 0.0000,  0.0000, 0.0000,  0.0000, 0.0000,  0.0000, 0.0000, 0.0000,  0.0000, 0.0000, 0.0000,  0.0000     )


pvalue <- sprintf("%0.4f", pvalue)


########################### forest


forest(estimates, variances, slab=labels, psize=1, xlab="ln (R/R) Ratio of the means", atransf=exp) # forest base. Per il momento pzize=1

psize <-c( weights(gene)[1], weights(gene)[2],  weights(prom)[1], weights(prom)[2],   weights(spe)[1], weights(spe)[2],    weights(rec)[1], weights(rec)[2],   weights(med)[1], weights(med)[2],  weights(gen)[1], weights(gen)[2], weights(gen)[3], weights(tre)[1], weights(tre)[2], weights(tre)[3] )


 psize <-psize/12

forest(estimates, variances, slab=labels, psize=psize, xlab="ln (R/R) Ratio of the means") 

forest(estimates, variances, slab=labels, psize=psize, xlab="(R/R) Ratio of the means",rows=rev(c(1:3, 6:8, 11:12, 15:16, 19:20, 23:24, 27:28)), main="SUR moderators" , cex=.9, atransf=exp)  # Aggiungo il titolo (main). Riduco il font (cex=.9)


par("usr")  # Determino i limiti del grafico per orientarmi nel posizionamento del testo ( left, right , bottom, top)


forest(estimates, variances, slab=labels, psize=psize, ilab=cbind(k,pvalue), ilab.xpos= c(- 0.55, - 0.30), xlab="(R/R) Ratio of the means", rows=rev(c(1:3, 6:8, 11:12, 15:16, 19:20, 23:24, 27:28)), main="Figure S1.16. SUR moderators", cex=.9, top= 2, ylim=c(-0.68, 31.0), atransf=exp) # Aggiungo extra colonne (ilab)


abline (h= 0, col="gray")     # Aggiungo linee orrizontali. WARNING funziona solo se staccato dal plot base
abline (h= 5, col="gray")
abline (h= 10, col="gray")
abline (h= 14, col="gray")
abline (h= 18, col="gray")
abline (h= 22, col="gray")
abline (h= 26, col="gray")


text(- 1.23,  30.7,"Category", cex=.9, adj=0)     # Aggiungo testo
text( - 0.55, 30.7, "n", cex=-9, adj=0)
text( - 0.3, 30.7, "p-value", cex=.9 )


text(   1.78,  30.7,  "R/R", cex=.9 , adj=0)
text(   2.1 , 30.7, "PI", cex=.9, adj=0 )


text (- 1.23, 29.5, expression(bold(italic("Gene"))), cex=.8, adj=0)   # adj=0  allinea a destra
text (- 1.23, 25.5, expression(bold(italic("Promoter"))), cex=.8, adj=0)
text (- 1.23, 21.5, expression(bold(italic("Species"))), cex=.8, adj=0)
text (- 1.23, 17.5, expression(bold(italic("Recipient"))), cex=.8, adj=0)
text (- 1.23, 13.5, expression(bold(italic("Medium"))), cex=.8, adj=0)
text (- 1.23, 9.5, expression(bold(italic("Generation"))), cex=.8, adj=0)
text (- 1.23, 4.5, expression(bold(italic("Treatment"))), cex=.8, adj=0)

dev.copy(pdf, "moderator_SUR_(no int).pdf")
dev.off()
