# Supplementary material for: Proline Metabolism Genes in Transgenic Plants: Meta-Analysis under Drought and Salt Stress
Source: Plants (Basel). 2024 Jul 11;13(14):1913. doi: 10.3390/plants13141913 (PMC11280441; doi:10.3390/plants13141913)
Supplement: Supplementary file 1 [file plants-13-01913-s001.zip › R codes/moderation analysis/moderation_stress/File S4.R]

meta <-read.table("meta_40.txt", header=T, sep="\t")

prolina <-meta[, 1:17]

if(!require("metafor"))install.packages("metafor")
library(metafor)


stress <- subset(prolina, prolina$Stress=="DROUGHT" | prolina$Stress=="SALT"  )

stress <-na.omit(stress)  # tolgo gli NA
 
stress$mean_c <-as.numeric(stress$mean_c)
stress$mean_t <-as.numeric(stress$mean_t)

pro <-escalc(measure="ROM", m1i=mean_t, sd1i=sd_t, n1i=n_t, m2i=mean_c, sd2i=sd_c, n2i=n_c, data=stress, slab=paste(Author, Year, sep=","))


######################################

test4 <-pro

library(stringr)

test4$Gene <-str_trim(test4$Gene)

factor(test4$Gene) 

test4$Gene       


test4$Gene <-c( "OAT", "P5CR",  "P5CS", "P5CS" , "P5CSF129A" ,  "P5CS", "P5CS", "P5CS",  "P5CS", "OAT" ,  "OAT",  "OAT" , "OAT" ,  "P5CS", "P5CS" , "P5CS", "P5CS" ,  "P5CS" , "P5CSF129A" ,"P5CSF129A", "P5CSF129A", "P5CSF129A", "P5CSF129A", "P5CS", "P5CS", "P5CS" , "P5CS" , "P5CS",  "P5CS", "P5CS" ,  "P5CS" ,  "P5CS" ,  "P5CS", "P5CS" , "P5CS" ,  "P5CS", "P5CS",  "P5CS2" ,  "P5CS2" , "P5CSF129A" ,  "P5CSF129A" , "P5CS2" , "P5CS2", "P5CS" ,  "P5CS" ,  "P5CS", "P5CS" , "OAT" ,  "OAT", "OAT", "ProDH" , "P5CS", "P5CS" , "P5CS" , "P5CS2", "ProDH" , "P5CR" , "P5CR" ,"P5CR" , "P5CS", "P5CS" ,        "P5CS" , "P5CS", "P5CS" , "P5CS" , "P5CS", "P5CS" , "P5CS" , "P5CS", "P5CS" , "OAT" , "OAT" , "OAT", "OAT" , "OAT" , "OAT" , "P5CS" , "OAT" , "P5CR" , "P5CR" , "P5CS" ,  "P5CS"  )


test4$Promoter <-str_trim(test4$Promoter)

factor(test4$Promoter)   # OK

test4$Promoter <-c("CaMV35S",  "CaMV35S" ,  "Ubiquitin (Maize)" ,  "ABA-inducible" , "ABA-inducible" , "Others", "Others" ,"Others" ,"Others", "Ubiquitin (Maize)",  "Ubiquitin (Maize)" , "Ubiquitin (Maize)" ,  "Ubiquitin (Maize)" ,  "CaMV35S",  "CaMV35S" , "CaMV35S" , "CaMV35S"  ,  "Ubiquitin (Maize)" , "CaMV35S" , "CaMV35S" , "CaMV35S" ,  "CaMV35S" ,  "CaMV35S" ,                "CaMV35S" ,"ABA-inducible" , "constitutive (ACT rice)" , "ABA-inducible" ,  "constitutive (ACT rice)" ,"ABA-inducible", "constitutive (ACT rice)",  "ABA-inducible" ,"constitutive (ACT rice)" ,"ABA-inducible"  ,"CaMV35S" , "CaMV35S" , "CaMV35S" , "CaMV35S" , "CaMV35S" , "CaMV35S" , "CaMV35S",                 "CaMV35S" , "CaMV35S" , "CaMV35S" ,"CaMV35S" , "CaMV35S" , "CaMV35S" ,"CaMV35S" , "CaMV35S" , "CaMV35S" , "Ubiquitin (Maize)" , "CaMV35S" , "Ubiquitin (Maize)" , "Ubiquitin (Maize)" ,"Ubiquitin (Maize)" , "Ubiquitin (Maize)" ,  "CaMV35S" , "CaMV35S" ,"CaMV35S" , "CaMV35S" , "CaMV35S" , "CaMV35S",                 "CaMV35S" ,  "CaMV35S" ,  "CaMV35S", "CaMV35S" , "CaMV35S" , "CaMV35S" , "CaMV35S", "CaMV35S" ,  "CaMV35S" ,  "Ubiquitin (Maize)" , "Ubiquitin (Maize)" ,      "35S x 2" , "35S x 2" , "35S x 2" ,  "35S x 2","CaMV35S" , "CaMV35S",  "Others" ,"Others" , "CaMV35S", "CaMV35S"  )


test4$Species <-str_trim(test4$Species)

factor(test4$Species)  #   OK

# modifico i livelli

 test4$Species <-c(  "Poaceae" , "Brassicaceae", "Poaceae" ,  "Poaceae",  "Poaceae",   "Poaceae" , "Poaceae",  "Poaceae",   "Poaceae" , "Poaceae",  "Poaceae",   "Poaceae" ,  "Poaceae" ,   "Poaceae" , "Poaceae" , "Poaceae" , "Poaceae" ,  "Poaceae" , "Poaceae" , "Poaceae" ,  "Poaceae" ,  "Poaceae" ,  "Solanaceae",  "Solanaceae",  "Poaceae",  "Poaceae", "Poaceae", "Poaceae", "Poaceae", "Poaceae",  "Poaceae",  "Poaceae", "Poaceae", "Solanaceae",  "Solanaceae",   "Brassicaceae",  "Brassicaceae",  "Brassicaceae",  "Brassicaceae" ,    "Others" ,   "Others" ,  "Brassicaceae",  "Solanaceae",  "Solanaceae",  "Solanaceae", "Solanaceae",  "Solanaceae", "Solanaceae",  "Solanaceae", "Poaceae", "Poaceae", "Poaceae",  "Poaceae", "Poaceae",  "Poaceae",  "Solanaceae", "Others", "Brassicaceae",  "Brassicaceae",  "Solanaceae",   "Solanaceae",  "Solanaceae",  "Solanaceae","Solanaceae" , "Solanaceae",  "Solanaceae", "Solanaceae",  "Solanaceae",  "Solanaceae", "Solanaceae",  "Poaceae" ,  "Poaceae",  "Poaceae", "Poaceae",   "Poaceae",   "Poaceae",    "Others" ,   "Solanaceae",  "Others",  "Others", "Others", "Others"  )


factor(test4$Recipient_type)  #OK

factor(test4$Medium)      # NO

test4$Medium <-str_trim(test4$Medium)

factor(test4$Medium)

factor(test4$Generation)

 factor(test4$Treatment) 
test4$Treatment <-str_trim(test4$Treatment)

# PROVO a modificare i livelli

test4$Treatment <- c( "severe", "severe",  "mild" , "severe" , "severe" , "mild" , "moderate", "moderate", "severe", "mild", "severe",                               "severe", "severe", "moderate", "severe" ,  "moderate" ,  "severe" , "moderate", "mild",  "mild", "mild",    "mild", "moderate",                                      "moderate", "moderate", "severe", "severe" ,"severe" ,  "severe" , "moderate", "moderate",   "moderate" , "moderate","moderate" , "severe",                            "mild" , "moderate", "mild", "moderate" , "moderate" , "severe" , "moderate", "mild","mild","mild", "moderate", "severe" , "moderate", "mild", "severe", "severe","moderate", "severe","severe","severe" ,"severe" , "mild", "moderate","mild", "severe" , "severe" , "severe",                   "severe", "severe", "severe", "severe" ,"severe" , "mild", "moderate" ,  "moderate" ,"mild",  "mild", "mild" , "moderate",  "severe",                        "severe",  "mild", "severe", "moderate", "moderate",  "mild", "severe" ) 

test4$Treatment <-factor(test4$Treatment, levels=c("mild", "moderate", "severe"))


####################### Moderator analysis

gene <-rma(yi, vi, mods=~Gene-1, data=test4, method="HS")

prom <-rma(yi, vi, mods=~Promoter-1, data=test4, method="HS")

spe <-rma(yi, vi, mods=~Species-1, data=test4, method="HS")

rec <-rma(yi, vi, mods=~Recipient_type-1, data=test4, method="HS")

med <-rma(yi, vi, mods=~Medium-1, data=test4, method="HS")

gen <-rma(yi, vi, mods=~Generation-1, data=test4, method="HS") 

tre <-rma(yi, vi, mods=~Treatment-1, data=test4, method="HS")


#########

estimates <-c( coef(gene)[1], coef(gene)[2] , coef(gene)[3], coef(gene)[4],coef(gene)[5], coef(gene)[6],  coef(prom)[1], coef(prom)[2], coef(prom)[3], coef(prom)[4], coef(prom)[5], coef(prom)[6],       coef(spe)[1], coef(spe)[2], coef(spe)[3], coef(spe)[4], coef(rec)[1], coef(rec)[2],  coef(med)[1], coef(med)[2], coef(med)[3], coef(gen)[1], coef(gen)[2], coef(gen)[3], coef(gen)[4], coef(tre)[1], coef(tre)[2], coef(tre)[3])


var_gene <- vcov(gene)    
var_pro <-vcov(prom)
var_spe <-vcov(spe)
var_rec <-vcov(rec)
var_med <-vcov(med)
var_gen <-vcov(gen)
var_tre <-vcov(tre)


variances <- c( var_gene[1], var_gene[8] ,  var_gene[15],   var_gene[22], var_gene[29], var_gene[36],    var_pro[1], var_pro[8], var_pro[15], var_pro[22], var_pro[29], var_pro[36],  var_spe[1], var_spe[6],  var_spe[11] ,  var_spe[16],    var_rec[1], var_rec[4],   var_med[1], var_med[5], var_med[9] ,  var_gen[1], var_gen[6], var_gen[11],  var_gen[16],      var_tre[1], var_tre[5] , var_tre[9]  )


labels <- c("OAT",  "P5CR", "P5CS", "P5CS2", "P5CSF129A","ProDH", "35S x 2", "ABA-inducible", "CaMV35S" , "ACT", "Others", "Ubiquitin",   "Brassicaceae" , "Others",  "Poaceae", "Solanaceae",  "Dicot", "Monocot", "Hydroponic", "Soil", "Solid", "T1", "T2", "T3", "T4", "Mild", "Medium", "Severe") 


    
k <-c(15, 6, 46, 5, 8, 2,        4, 7, 48, 4, 6, 13,         8, 8, 42, 24,          38, 44,           1, 33, 48,         43, 13, 16, 10,           21, 26, 35) 
  


pvalue <-c(0.0000, 0.0172 , 0.0000, 0.0000, 0.0004, 0.0038,       0.0000, 0.0119, 0.0000, 0.0010 , 0.2639, 0.0000,      0.0000, 0.0120, 0.0000, 0.0000,       0.0000, 0.0000,        0.0000, 0.0000, 0.0000, 0.0014,   0.0000, 0.0000, 0.0000)

pvalue <- sprintf("%0.4f", pvalue)


########################### forest


forest(estimates, variances, slab=labels, psize=1, xlab="ln (R/R) Ratio of the means", atransf=exp) # forest base. Per il momento pzize=1


psize <-c( weights(gene)[1], weights(gene)[2], weights(gene)[3],weights(gene)[4],weights(gene)[5], weights(gene)[6],  weights(prom)[1], weights(prom)[2],  weights(prom)[3], weights(prom)[4], weights(prom)[5],weights(prom)[6], weights(spe)[1], weights(spe)[2], weights(spe)[3], weights(spe)[4],  weights(rec)[1], weights(rec)[2],   weights(med)[1], weights(med)[2],  weights(med)[3], weights(gen)[1], weights(gen)[2], weights(gen)[3], weights(gen)[4], weights(tre)[1], weights(tre)[2], weights(tre)[3] )

 psize <-psize

forest(estimates, variances, slab=labels, psize=psize, xlab="ln (R/R) Ratio of the means") 

forest(estimates, variances, slab=labels, psize=psize, xlab="(R/R) Ratio of the means",rows=rev(c(1:3, 6:9, 12:14, 17:18, 21:24, 27:32, 35:40)), main="Proline moderators" , cex=.9, atransf=exp)  # Aggiungo il titolo (main). Riduco il font (cex=.9)


par("usr")  # Determino i limiti del grafico per orientarmi nel posizionamento del testo ( left, right , bottom, top)


forest(estimates, variances, slab=labels, psize=psize, ilab=cbind(k,pvalue), ilab.xpos= c(- 2.5, - 2.0), xlab="(R/R) Ratio of the means", rows=rev(c(1:3, 6:9, 12:14, 17:18, 21:24, 27:32, 35:40)), main="Figure S1.1. Proline moderators" , cex=.8, top= 2, ylim=c(1.40, 44.5), atransf=exp) # Aggiungo extra colonne (ilab)


abline (h= 0.5, col="gray")     # Aggiungo linee orrizontali.
abline (h= 5.5, col="gray")
abline (h= 11.5, col="gray")
abline (h= 16.5, col="gray")
abline (h= 20.5, col="gray")
abline (h= 26.5, col="gray")
abline (h= 34.5, col="gray")


text(- 4.1,  44.3,"Category", cex=.9, adj=0)     # Aggiungo testo
text( - 2.5, 44.3, "n", cex=-9, adj=0)
text( - 1.9, 44.3, "p-value", cex=.9 )


text(   3.2, 44.3,  "R/R", cex=.9 , adj=0)
text(   3.9  , 44.3, "PI", cex=.9, adj=0 )


text (- 4.1, 42.8, expression(bold(italic("Gene"))), cex=.8, adj=0 )        # adj=0  allinea a destra
text (- 4.1, 33.8, expression(bold(italic("Promoter"))), cex=.8, adj=0)
text (- 4.1, 25.8, expression(bold(italic("Species"))), cex=.8, adj=0)
text (- 4.1, 19.7, expression(bold(italic("Recipient"))), cex=.8, adj=0)
text (- 4.1, 15.8, expression(bold(italic("Medium"))), cex=.8, adj=0)
text (- 4.1, 10.8, expression(bold(italic("Generation"))), cex=.8, adj=0)
text (- 4.1, 4.8, expression(bold(italic("Treatment"))), cex=.8, adj=0)

dev.copy(pdf, "moderator_Pro_(no int).pdf")
dev.off()
