# Supplementary material for: Proline Metabolism Genes in Transgenic Plants: Meta-Analysis under Drought and Salt Stress
Source: Plants (Basel). 2024 Jul 11;13(14):1913. doi: 10.3390/plants13141913 (PMC11280441; doi:10.3390/plants13141913)
Supplement: Supplementary file 1 [file plants-13-01913-s001.zip › R codes/moderation analysis/moderation_stress/File S5.R]

meta=read.table("meta_40.txt", header=T, sep="\t")

height <-meta[, c(1:11, 18:23)]


if(!require("metafor")) install.packages("metafor")                               # carico metafor
library(metafor)


stressed_height <-subset(height, height$Stress=="DROUGHT" | height$Stress=="SALT")  # creo un subset stress
stressed_height <-na.omit(stressed_height)      # elimino valori nulli (NA)

stressed_height$mean_c.1 <-as.numeric(stressed_height$mean_c.1)      # trasformo in dati  numerici   
stressed_height$mean_t.1 <-as.numeric(stressed_height$mean_t.1)

height <-escalc(measure="ROM", m1i=mean_t.1, sd1i=sd_t.1, n1i=n_t.1, m2i=mean_c.1, sd2i=sd_c.1, n2i=n_c.1, data=stressed_height, slab=paste(Author, Year, sep=","))


test4 <-height

##################################


factor(test4$Gene)  # Ci sono duplicazioni

library(stringr)

test4$Gene <-str_trim(test4$Gene)


test4$Gene         # Copio e modifico  l'output

test4$Gene <-c("OAT" ,   "Others",  "P5CS" ,    "P5CS"  ,    "P5CS"  ,    "P5CS" ,   "Others", "P5CS" ,  "Others"  ,   "OAT"  ,   "OAT"   ,   "OAT"   ,  "OAT" ,  "OAT" ,    "P5CS" ,  "P5CS" )

factor(test4$Promoter)   # OK


factor(test4$Species)  #   NO

test4$Species <- str_trim(test4$Species)

test4$Species <- c("Poaceae",   "Fabaceae",    "Poaceae" ,    "Poaceae" ,  "Poaceae" ,    "Poaceae" ,    "Poaceae",   "Solanaceae", "Poaceae" ,   "Poaceae" ,   "Poaceae" ,  "Poaceae" ,    "Poaceae" ,   "Poaceae" ,   "Fabaceae",   "Fabaceae" )

factor(test4$Species)


factor(test4$Recipient_type)  #OK

factor(test4$Medium)    

test4$Medium <-str_trim(test4$Medium)
   

factor(test4$Generation)  #OK  

  
factor(test4$Treatment)  #OK  24 livelli
test4$Treatment <-str_trim(test4$Treatment)

test4$Treatment <-c( "severe",  "moderate", "moderate", "severe" , "moderate" , "severe" , "mild",  "moderate", "severe",  "mild" , "mild",  "moderate",  "severe" ,  "severe" , "moderate" , "mild" )

# Cambio l'ordine dei livelli

test4$Treatment <-factor(test4$Treatment, levels=c("mild", "moderate", "severe"))


####################### Moderator analysis

gene <-rma(yi, vi, mods=~Gene-1, data=test4, method="HS")    

prom <-rma(yi, vi, mods=~Promoter-1, data=test4, method="HS")

spe <-rma(yi, vi, mods=~Species-1, data=test4, method="HS")

rec <-rma(yi, vi, mods=~Recipient_type-1, data=test4, method="HS")

med <-rma(yi, vi, mods=~Medium-1, data=test4, method="HS")

gen <-rma(yi, vi, mods=~Generation-1, data=test4, method="HS") 

tre <-rma(yi, vi, mods=~Treatment-1, data=test4, method="HS") 


estimates <-c( coef(gene)[1], coef(gene)[2] , coef(gene)[3] ,     coef(prom)[1], coef(prom)[2], coef(prom)[3],            coef(spe)[1], coef(spe)[2], coef(spe)[3],           coef(rec)[1], coef(rec)[2],          coef(med)[1], coef(med)[2], coef(med)[3],     coef(gen)[1], coef(gen)[2], coef(gen)[3], coef(gen)[4],   coef(tre)[1], coef(tre)[2], coef(tre)[3] )


var_gene <- vcov(gene)    
var_pro <-vcov(prom)
var_spe <-vcov(spe)
var_rec <-vcov(rec)
var_med <-vcov(med)
var_gen <-vcov(gen)
var_tre <-vcov(tre)


variances <- c( var_gene[1], var_gene[5] , var_gene[9] ,           var_pro[1], var_pro[5], var_pro[9],            var_spe[1], var_spe[5], var_spe[9],      var_rec[1], var_rec[4],   var_med[1], var_med[5], var_med[9],           var_gen[1],var_gen[6],var_gen[11], var_gen[16],    var_tre[1], var_tre[5] , var_tre[9]  )


labels <- c("OAT", "Others", "P5CS",     "35S x 2",  "CaMV35S" , "Ubiquitin" ,   "Fabaceae", "Poaceae", "Solanaceae",     "Dicot", "Monocot", "Hydroponic", "Liquid", "Soil", "T1", "T2" , "T3", "T4" , "Mild", "Moderate", "Severe") 


k <-c( 6, 3,  7,        4, 11, 1,            3, 12, 1,      4, 12,    1, 8, 7,              7, 3, 5,1,         6, 3, 6 ) 

# Per ricavare k   usare split. Esempio: prova <-split(test4, test4$Gene)


pvalue <-c(0.0000, 0.0000, 0.0007 ,           0.0000,  0.0000 ,0.0296,                  0.0003,  0.0000,  0.0000 ,      0.0000,  0.0000,       0.0632, 0.0082 , 0.0000,                   0.0000  , 0.0000 ,   0.0000 ,  0.0000 ,     0.0000, 0.0000, 0.0000 )

# pvalue  con intercetta e dummy code  (effetto di moderazione di ogni livello di moderatori. Esprime valori assoluti)


pvalue <- sprintf("%0.4f", pvalue)


################################## FOREST PLOT. #################

# forest(estimates, variances, slab=labels, psize=1, xlab="ln (R/R) Ratio of the means") # forest base. Per il momento pzize=1

forest(estimates, variances, slab=labels, psize=1, xlab="(R/R) Ratio of the means", atransf=exp) # forest base. Per il momento pzize=1. esponenziato 


psize <-c( weights(gene)[1], weights(gene)[2],  weights(gene)[3],     weights(prom)[1], weights(prom)[2], weights(prom)[3],        weights(spe)[1] , weights(spe)[2],  weights(spe)[3],        weights(rec)[1], weights(rec)[2] ,   weights(med)[1], weights(med)[2], weights(med)[3],      weights(gen)[1], weights(gen)[2], weights(gen)[3],  weights(gen)[4],   weights(tre)[1], weights(tre)[2], weights(tre)[3])


psize <-psize/6    # riduco la grandezza per fare entrare tutto

forest(estimates, variances, slab=labels, psize=psize, xlab="(R/R) Ratio of the means", atransf=exp) 
 

forest(estimates, variances, slab=labels, psize=psize, xlab="(R/R) Ratio of the means",rows=rev(c(1:3, 6:9, 12:14, 17:18, 21:23, 26:28, 31:33)), main="Plant height moderators" , cex=.9, atransf=exp)  # Aggiungo il titolo (main). Riduco il font (cex=.9)


par("usr")  # Determino i limiti del grafico per orientarmi nel posizionamento del testo ( left, right , bottom, top)

forest(estimates, variances, slab=labels, psize=psize, ilab=cbind(k,pvalue), ilab.xpos= c(-1.0, -0.75), xlab="(R/R) Ratio of the means",rows=rev(c(1:3, 6:9, 12:14, 17:18, 21:23, 26:28, 31:33)), main="Figure S1.2. Plant height moderators"  , cex=.8, top= 2, ylim=c(-0.92, 37.0), atransf=exp) # Aggiungo extra colonne (ilab)


abline (h= 0.00, col="gray")     # Aggiungo linee orrizontali. WARNING funziona solo se staccato dal plot base
abline (h= 5.0, col="gray")    #  posizionare h 1 unità in meno del row inferiore ( es 1:3  prendere 0 ; 6:9 prendere) 
abline (h= 11.0, col="gray")
abline (h= 16.0, col="gray")
abline (h= 20.0, col="gray")
abline (h= 25.0, col="gray")
abline (h= 30.0, col="gray")
 
 

text(- 1.60, 36.7,"Category", cex=.9, adj=0)     # Aggiungo testo
text( - 1.0, 36.7, "n", cex=-9, adj=0)
text( - 0.85, 36.7, "p-value", cex=.9, adj=0)

text(   1.37, 36.7,  "R/R", cex=.9 , adj=0)
text(   1.67, 36.7, "PI", cex=.9, adj=0 )


text (- 1.60, 35.5, expression(bold(italic("Gene"))), cex=.8, adj=0 )           
text (- 1.60, 29.5, expression(bold(italic("Promoter"))), cex=.8, adj=0 )        # adj=0  allinea a destra
text (- 1.60, 24.5, expression(bold(italic("Species"))), cex=.8, adj=0)
text (- 1.60, 19.5, expression(bold(italic("Recipient"))), cex=.8, adj=0)
text (- 1.60, 15.5, expression(bold(italic("Medium"))), cex=.8, adj=0)
text (- 1.60, 10.5, expression(bold(italic("Generation"))), cex=.8, adj=0)
text (- 1.60, 4.5, expression(bold(italic("Treatment"))), cex=.8, adj=0)

dev.copy(pdf, "plant_height_(no int).pdf")
dev.off()
