# Supplementary material for: Proline Metabolism Genes in Transgenic Plants: Meta-Analysis under Drought and Salt Stress
Source: Plants (Basel). 2024 Jul 11;13(14):1913. doi: 10.3390/plants13141913 (PMC11280441; doi:10.3390/plants13141913)
Supplement: Supplementary file 1 [file plants-13-01913-s001.zip › R codes/moderation analysis/moderation_stress/File S6.R]

meta=read.table("meta_40.txt", header=T, sep="\t")

seednumber <-meta[, c(1:11, 30:35)]


if(!require("metafor")) install.packages("metafor")
library(metafor)

stressed_seednumber <-subset(seednumber, seednumber$Stress=="DROUGHT" | seednumber$Stress=="SALT" )
stressed_seednumber <-na.omit(stressed_seednumber)

stressed_seednumber$mean_c.3 <-as.numeric(stressed_seednumber$mean_c.3)
stressed_seednumber$mean_t.3 <-as.numeric(stressed_seednumber$mean_t.3)

seed_n_P <-escalc(measure="ROM", m1i=mean_t.3, sd1i=sd_t.3, n1i=n_t.3, m2i=mean_c.3, sd2i=sd_c.3, n2i=n_c.3, data=stressed_seednumber, slab=paste(Author, Year, sep=","))


stressed_seednumber_2 <-stressed_seednumber[-c(3, 8, 9, 10),] # elimino outliers


seed_n  <-escalc(measure="ROM", m1i=mean_t.3, sd1i=sd_t.3, n1i=n_t.3, m2i=mean_c.3, sd2i=sd_c.3, n2i=n_c.3, data=stressed_seednumber_2, slab=paste(Author, Year, sep=","))


test4 <-seed_n

##################################


factor(test4$Gene)  # Ci sono duplicazioni

library(stringr)

test4$Gene <-str_trim(test4$Gene)

test4$Gene  
       
test4$Gene <-c( "Others" ,  "P5CS",  "P5CS" , "P5CS" , "P5CS" , "P5CS" , "Others" ,"P5CS" , "P5CS"  )

factor(test4$Promoter)   # OK


factor(test4$Species)  #   NO

test4$Species <- str_trim(test4$Species)

test4$Species <- c("Poaceae", "Poaceae",  "Solanaceae",  "Fabaceae", "Fabaceae",  "Fabaceae",  "Poaceae",  "Fabaceae", "Fabaceae")

factor(test4$Species)


factor(test4$Recipient_type)  #OK

factor(test4$Medium)     # OK 

test4$Medium <-c("soil" ,  "soil" ,  "soil" ,  "liquid", "liquid" , "liquid", "soil" , "soil", "liquid")    


factor(test4$Generation)  #OK  
  
factor(test4$Treatment)  #OK  24 livelli
test4$Treatment <-str_trim(test4$Treatment)

test4$Treatment <-c( "severe",   "moderate" , "severe" ,"mild", "mild",  "moderate" , "severe",  "severe", "moderate")

# Cambio l'ordine dei livelli

test4$Treatment <-factor(test4$Treatment, levels=c("mild", "moderate", "severe"))


####################### Moderator analysis

gene <-rma(yi, vi, mods=~Gene-1, data=test4, method="HS")    

prom <-rma(yi, vi, mods=~Promoter-1, data=test4, method="HS")

spe <-rma(yi, vi, mods=~Species-1, data=test4, method="HS")

rec <-rma(yi, vi, mods=~Recipient_type-1, data=test4, method="HS")

med <-rma(yi, vi, mods=~Medium-1, data=test4, method="HS")

gen <-rma(yi, vi, mods=~Generation-1, data=test4, method="HS") 

tre <-rma(yi, vi, mods=~Treatment-1, data=test4, method="HS") 


estimates <-c( coef(gene)[1], coef(gene)[2] ,      coef(prom)[1], coef(prom)[2],  coef(spe)[1], coef(spe)[2], coef(spe)[3],   coef(rec)[1], coef(rec)[2],     coef(med)[1], coef(med)[2], coef(gen)[1], coef(gen)[2], coef(gen)[3], coef(gen)[4], coef(tre)[1], coef(tre)[2], coef(tre)[3] )


var_gene <- vcov(gene)    
var_pro <-vcov(prom)
var_spe <-vcov(spe)
var_rec <-vcov(rec)
var_med <-vcov(med)
var_gen <-vcov(gen)
var_tre <-vcov(tre)


variances <- c( var_gene[1], var_gene[4] ,   var_pro[1], var_pro[4],   var_spe[1], var_spe[5], var_spe[9],      var_rec[1], var_rec[4],   var_med[1], var_med[4],  var_gen[1],var_gen[6],var_gen[11], var_gen[16],    var_tre[1], var_tre[5] , var_tre[9]  )


labels <- c("Others", "P5CS",       "AIPC", "CaMV35S" ,   "Fabaceae", "Poaceae", "Solanaceae", "Dicot", "Monocot", "Liquid", "Soil", "T1", "T2" , "T3", "T4" , "Mild", "Moderate", "Severe") 


k <-c( 2, 7,     1, 8,      5, 3, 1,         6, 3,      4, 5,       4, 1, 3, 1,        2, 3, 4  ) 

# Per ricavare k   usare split. Esempio: prova <-split(test4, test4$Gene)


pvalue <-c(0.3762, 0.0011,       0.5761,  0.0011 ,        0.0008,  0.2932,  0.5505 ,      0.0010,  0.2939,       0.0099, 0.0380 ,                0.0304  , 0.0229 ,   0.1089 ,  0.5688 ,     0.1104, 0.0000, 0.0000 )

# pvalue  con intercetta e dummy code  (effetto di moderazione di ogni livello di moderatori. Esprime valori assoluti)


pvalue <- sprintf("%0.4f", pvalue)


################################## FOREST PLOT. #################


forest(estimates, variances, slab=labels, psize=1, xlab="(R/R) Ratio of the means", atransf=exp) # forest base. Per il momento pzize=1. esponenziato 


psize <-c( weights(gene)[1], weights(gene)[2],    weights(prom)[1], weights(prom)[2],     weights(spe)[1] , weights(spe)[2],  weights(spe)[3],      weights(rec)[1], weights(rec)[2] , weights(med)[1], weights(med)[2],  weights(gen)[1], weights(gen)[2], weights(gen)[3],  weights(gen)[4],   weights(tre)[1], weights(tre)[2], weights(tre)[3])


psize <-psize/8    # riduco la grandezza per fare entrare tutto

forest(estimates, variances, slab=labels, psize=psize, xlab="(R/R) Ratio of the means", atransf=exp) 
 

forest(estimates, variances, slab=labels, psize=psize, xlab="(R/R) Ratio of the means",rows=rev(c(1:3, 6:9, 12:13, 16:17, 20:22, 25:26, 29:30)), main="Seed number moderators" , cex=.9, atransf=exp)  # Aggiungo il titolo (main). Riduco il font (cex=.9)


par("usr")  # Determino i limiti del grafico per orientarmi nel posizionamento del testo ( left, right , bottom, top)

forest(estimates, variances, slab=labels, psize=psize, ilab=cbind(k,pvalue), ilab.xpos= c(-3.3, -2.6), xlab="(R/R) Ratio of the means", rows=rev(c(1:3, 6:9, 12:13, 16:17, 20:22, 25:26, 29:30)), main="Figure S1.3. Seed number moderators" , cex=.8, top= 2, ylim=c(-0.80, 33.8), atransf=exp) # Aggiungo extra colonne (ilab)


abline (h= 0.00, col="gray")     # Aggiungo linee orrizontali. WARNING funziona solo se staccato dal plot base
abline (h= 5.0, col="gray")    #  posizionare h 1 unità in meno del row inferiore ( es 1:3  prendere 0 ; 6:9 prendere) 
abline (h= 11.0, col="gray")
abline (h= 15.0, col="gray")
abline (h= 19.0, col="gray")
abline (h= 24.0, col="gray")
abline (h= 28.0, col="gray")
 
 

text(- 5, 33.4,"Category", cex=.9, adj=0)     # Aggiungo testo
text( - 3.3, 33.4, "n", cex=-9, adj=0)
text( - 2.9, 33.4, "p-value", cex=.9, adj=0)

text(   2.9, 33.4,  "R/R", cex=.9 , adj=0)
text(   3.6, 33.4, "PI", cex=.9, adj=0 )


text (- 5, 32.2, expression(bold(italic("Gene"))), cex=.8, adj=0 )           
text (- 5, 27.5, expression(bold(italic("Promoter"))), cex=.8, adj=0 )        # adj=0  allinea a destra
text (- 5, 23.5, expression(bold(italic("Species"))), cex=.8, adj=0)
text (- 5, 18.4, expression(bold(italic("Recipient"))), cex=.8, adj=0)
text (- 5, 14.5, expression(bold(italic("Medium"))), cex=.8, adj=0)
text (- 5, 10.5, expression(bold(italic("Generation"))), cex=.8, adj=0)
text (- 5, 4.5, expression(bold(italic("Treatment"))), cex=.8, adj=0)

dev.copy(pdf, "mod_seednumber(NO_int).pdf")
dev.off()
