# Supplementary material for: Proline Metabolism Genes in Transgenic Plants: Meta-Analysis under Drought and Salt Stress
Source: Plants (Basel). 2024 Jul 11;13(14):1913. doi: 10.3390/plants13141913 (PMC11280441; doi:10.3390/plants13141913)
Supplement: Supplementary file 1 [file plants-13-01913-s001.zip › R codes/moderation analysis/moderation_stress/File S7.R]

meta=read.table("meta_40.txt", header=T, sep="\t")


if(!require("metafor")) install.packages("metafor")
library(metafor)

seedweight <-meta[, c(1:11, 36:41)]

stressed_seedweight <-subset(seedweight, seedweight$Stress=="DROUGHT" | seedweight$Stress=="SALT")
stressed_seedweight <- na.omit(stressed_seedweight)
 
stressed_seedweight$mean_c.4 <-as.numeric(stressed_seedweight$mean_c.4)
stressed_seedweight$mean_t.4 <-as.numeric(stressed_seedweight$mean_t.4)


seed_w_P <-escalc(measure="ROM", m1i=mean_t.4, sd1i=sd_t.4, n1i=n_t.4, m2i=mean_c.4, sd2i=sd_c.4, n2i=n_c.4, data=stressed_seedweight, slab=paste(Author, Year, sep=","))

stressed_seedweight_2 <-stressed_seedweight[-c(10,11,12),]

seed_w_PP <-escalc(measure="ROM", m1i=mean_t.4, sd1i=sd_t.4, n1i=n_t.4, m2i=mean_c.4, sd2i=sd_c.4, n2i=n_c.4, data=stressed_seedweight_2, slab=paste(Author, Year, sep=","))

stressed_seedweight_3 <-stressed_seedweight_2[-c(9),]

seed_w  <-escalc(measure="ROM", m1i=mean_t.4, sd1i=sd_t.4, n1i=n_t.4, m2i=mean_c.4, sd2i=sd_c.4, n2i=n_c.4, data=stressed_seedweight_3, slab=paste(Author, Year, sep=","))


test4 <-seed_w

##################################


factor(test4$Gene)  # Ci sono duplicazioni

library(stringr)

test4$Gene <-str_trim(test4$Gene)


test4$Gene      

test4$Gene <-c( "Others", "P5CS" , "P5CSF129A" , "P5CS" ,"P5CSF129A" , "P5CS",  "P5CS" , "P5CS" , "Others" )


factor(test4$Promoter)   # OK
factor(test4$Species)  #   NO

test4$Species <- str_trim(test4$Species)

test4$Species <- c("Poaceae", "Poaceae",  "Poaceae",  "Poaceae", "Poaceae",  "Poaceae",  "Fabaceae",  "Fabaceae", "Poaceae")

factor(test4$Species)

factor(test4$Recipient_type)  #OK

factor(test4$Medium)     # OK     


factor(test4$Generation)  #OK  
  
factor(test4$Treatment)  #OK  24 livelli
test4$Treatment <-str_trim(test4$Treatment)

test4$Treatment <-c( "severe",   "severe" , "severe" ,"severe", "severe",  "moderate" , "mild",  "mild", "severe")

# Cambio l'ordine dei livelli

test4$Treatment <-factor(test4$Treatment, levels=c("mild", "moderate", "severe"))


####################### Moderator analysis
 
gene <-rma(yi, vi, mods=~Gene-1, data=test4, method="HS")    

prom <-rma(yi, vi, mods=~Promoter-1, data=test4, method="HS")

spe <-rma(yi, vi, mods=~Species-1, data=test4, method="HS")

rec <-rma(yi, vi, mods=~Recipient_type-1, data=test4, method="HS")

med <-rma(yi, vi, mods=~Medium-1, data=test4, method="HS")

gen <-rma(yi, vi, mods=~Generation-1, data=test4, method="HS") 

tre <-rma(yi, vi, mods=~Treatment-1, data=test4, method="HS") 


estimates <-c( coef(gene)[1], coef(gene)[2] , coef(gene)[3],     coef(prom)[1], coef(prom)[2],  coef(prom)[3],  coef(spe)[1], coef(spe)[2],   coef(rec)[1], coef(rec)[2],     coef(med)[1], coef(med)[2], coef(gen)[1], coef(gen)[2], coef(gen)[3],  coef(tre)[1], coef(tre)[2], coef(tre)[3] )


var_gene <- vcov(gene)    
var_pro <-vcov(prom)
var_spe <-vcov(spe)
var_rec <-vcov(rec)
var_med <-vcov(med)
var_gen <-vcov(gen)
var_tre <-vcov(tre)


variances <- c( var_gene[1], var_gene[5] , var_gene[9] ,   var_pro[1], var_pro[5],  var_pro[9], var_spe[1], var_spe[4], var_rec[1], var_rec[4], var_med[1], var_med[4],   var_gen[1],var_gen[5],var_gen[9],     var_tre[1], var_tre[5] , var_tre[9]  )


labels <- c("Others", "P5CS", "P5CSF129A",        "ABA-inducible" , "AIPC", "CaMV35S" ,   "Fabaceae", "Poaceae", "Dicot", "Monocot", "Liquid", "Soil", "T1", "T3", "T4" , "Mild", "Moderate", "Severe") 


k <-c( 2, 5, 2,    4, 1, 4,      2, 7,     2,7,      2, 7,       2, 6, 1,      2, 1, 6  ) 

# Per ricavare k   usare split. Esempio: prova <-split(test4, test4$Gene)

pvalue <-c(0.0000, 0.0090, 0.0000,       0.1272, 0.0001, 0.0000 ,        0.0000,  0.0002,     0.0000 ,0.0002,       0.0000, 0.0002 ,        0.0000 , 0.0090 ,  0.0000,        0.0000, 0.0000, 0.0090 )

# pvalue  con intercetta e dummy code  (effetto di moderazione di ogni livello di moderatori. Esprime valori assoluti)

pvalue <- sprintf("%0.4f", pvalue)


################################## FOREST PLOT. #################


forest(estimates, variances, slab=labels, psize=1, xlab="(R/R) Ratio of the means", atransf=exp) # forest base. Per il momento pzize=1. esponenziato 


psize <-c( weights(gene)[1], weights(gene)[2] , weights(gene)[3],    weights(prom)[1], weights(prom)[2], weights(prom)[3],     weights(spe)[1] , weights(spe)[2],   weights(rec)[1], weights(rec)[2] , weights(med)[1], weights(med)[2],  weights(gen)[1], weights(gen)[2], weights(gen)[3],    weights(tre)[1], weights(tre)[2], weights(tre)[3])


psize <-psize/6     # riduco la grandezza per fare entrare tutto

forest(estimates, variances, slab=labels, psize=psize, xlab="(R/R) Ratio of the means", atransf=exp) 
 

forest(estimates, variances, slab=labels, psize=psize, xlab="(R/R) Ratio of the means",rows=rev(c(1:3, 6:8, 11:12, 15:16, 19:20, 23:25, 28:30)), main="Seed weight moderators" , cex=.9, atransf=exp)  # Aggiungo il titolo (main). Riduco il font (cex=.9)


par("usr")  # Determino i limiti del grafico per orientarmi nel posizionamento del testo ( left, right , bottom, top)

forest(estimates, variances, slab=labels, psize=psize, ilab=cbind(k,pvalue), ilab.xpos= c(-0.7, -0.5), xlab="(R/R) Ratio of the means", rows=rev(c(1:3, 6:8, 11:12, 15:16, 19:20, 23:25, 28:30)), main="Fig. S1.4. Seed weight moderators" , cex=.8, top= 2, ylim=c(-0.80, 34.0), atransf=exp) # Aggiungo extra colonne (ilab)


abline (h= 0.00, col="gray")     # Aggiungo linee orrizontali. WARNING funziona solo se staccato dal plot base
abline (h= 5.0, col="gray")    #  posizionare h 1 unità in meno del row inferiore ( es 1:3  prendere 0 ; 6:9 prendere) 
abline (h= 10.0, col="gray")
abline (h= 14.0, col="gray")
abline (h= 18.0, col="gray")
abline (h= 22.0, col="gray")
abline (h= 27.0, col="gray")
 


text(- 1.19, 33.6,"Category", cex=.9, adj=0)     # Aggiungo testo
text( - 0.7, 33.6, "n", cex=-9, adj=0)
text( - 0.6, 33.6, "p-value", cex=.9, adj=0)

text(   0.95, 33.6,  "R/R", cex=.9 , adj=0)
text(   1.15, 33.6, "PI", cex=.9, adj=0 )


text (- 1.19, 32.5, expression(bold(italic("Gene"))), cex=.8, adj=0 )           
text (- 1.19, 26.5, expression(bold(italic("Promoter"))), cex=.8, adj=0 )        # adj=0  allinea a destra
text (- 1.19, 21.5, expression(bold(italic("Species"))), cex=.8, adj=0)
text (- 1.19, 17.5, expression(bold(italic("Recipient"))), cex=.8, adj=0)
text (- 1.19, 13.5, expression(bold(italic("Medium"))), cex=.8, adj=0)
text (- 1.19, 9.5, expression(bold(italic("Generation"))), cex=.8, adj=0)
text (- 1.19, 4.5, expression(bold(italic("Treatment"))), cex=.8, adj=0)

dev.copy(pdf, "mod_seedweight_(no_int).pdf")
dev.off()
