# Supplementary material for: Proline Metabolism Genes in Transgenic Plants: Meta-Analysis under Drought and Salt Stress
Source: Plants (Basel). 2024 Jul 11;13(14):1913. doi: 10.3390/plants13141913 (PMC11280441; doi:10.3390/plants13141913)
Supplement: Supplementary file 1 [file plants-13-01913-s001.zip › R codes/moderation analysis/moderation_stress/File S8.R]

meta=read.table("meta_40.txt", header=T, sep="\t")

chl <-meta[, c(1:11, 42:47)]


if(!require("metafor")) install.packages("metafor")

library(metafor)


stressed_chl <-subset(chl, chl$Stress=="DROUGHT" | chl$Stress=="SALT")
stressed_chl <-na.omit(stressed_chl)


stressed_chl$mean_c.5 <-as.numeric(stressed_chl$mean_c.5)
stressed_chl$mean_t.5 <-as.numeric(stressed_chl$mean_t.5)


test2 <-escalc(measure="ROM", m1i=mean_t.5, sd1i=sd_t.5, n1i=n_t.5, m2i=mean_c.5, sd2i=sd_c.5, n2i=n_c.5, data=stressed_chl, slab=paste(Author, Year, sep=","))


model2 <- rma(yi, vi, data = test2)
summary(model2) #  0.9151  0.3717  2.4621  0.0138  0.1866  1.6435  * , k= 30 , I^2= 99.86%

# forest(model2)

inf2 <-influence(model2)
inf2 
# plot(inf2) #16, 17, 18
stressed_chl_2 <-stressed_chl[-c(16,17,18),]

test3 <-escalc(measure="ROM", m1i=mean_t.5, sd1i=sd_t.5, n1i=n_t.5, m2i=mean_c.5, sd2i=sd_c.5, n2i=n_c.5, data=stressed_chl_2, slab=paste(Author, Year, sep=","))

model3 <-rma(yi, vi, data=test3)
model3  

# forest(model3)    # Guan sembra un outlier

inf3 <-influence(model3)
inf3         #  infatti

stressed_chl_3 <-stressed_chl_2[-c(5),]

test4 <-escalc(measure="ROM", m1i=mean_t.5, sd1i=sd_t.5, n1i=n_t.5, m2i=mean_c.5, sd2i=sd_c.5, n2i=n_c.5, data=stressed_chl_3, slab=paste(Author, Year, sep=","))

model4 <-rma(yi, vi, data=test4)
model4 
                          
# forest(model4)


##################################

factor(test4$Gene)  # Ci sono duplicazioni

library(stringr)

test4$Gene <-str_trim(test4$Gene)


test4$Gene         # Copio l'output e accorpo P5CS1, P5CS2, e P5CS in P5CS e prodh1, OAT e P5CR in Others

test4$Gene <-c( "P5CS" ,  "P5CSF129A" ,  "Others" , "P5CS" , "P5CS" ,"P5CS" , "P5CSF129A" ,"P5CSF129A",  "P5CSF129A", "P5CSF129A",  "P5CS" , "P5CS","P5CS", "P5CS" ,"P5CS", "P5CS", "P5CS", "P5CS","P5CS" , "P5CS", "Others" ,"Others" , "P5CS", "P5CS" , "P5CS",  "P5CS")


factor(test4$Promoter)   # OK
factor(test4$Species)  #   NO

test4$Species <- str_trim(test4$Species)

test4$Species <- c("Poaceae", "Fabaceae", "Poaceae","Poaceae" ,"Poaceae", "Poaceae", "Poaceae" ,"Poaceae" ,"Poaceae" ,"Poaceae",  "Solanaceae" ,"Fabaceae","Fabaceae", "Fabaceae", "Solanaceae","Solanaceae" ,"Solanaceae" ,"Solanaceae" ,"Poaceae", "Poaceae", "Solanaceae", "Others", "Fabaceae" ,"Fabaceae","Others", "Others")

factor(test4$Species)

factor(test4$Recipient_type)  #OK

factor(test4$Medium)            # NO

test4$Medium <-str_trim(test4$Medium)

test4$Medium <-c("soil", "soil", "soil" , "soil", "soil", "soil", "soil", "soil", "soil", "soil", "solid", "liquid", "liquid" ,"liquid" ,"solid" , "solid" ,"solid","solid" ,"soil" ,"soil", "soil", "soil" , "soil", "liquid", "solid",      "solid")

factor(test4$Medium)   # OK

factor(test4$Generation)  #OK  
  
factor(test4$Treatment)  #OK  24 livelli
test4$Treatment <-str_trim(test4$Treatment)

test4$Treatment <-c("mild", "severe", "severe", "mild","severe",  "severe", "mild",  "moderate" , "moderate" ,  "moderate",                  "severe",  "mild", "mild", "moderate", "moderate", "moderate" ,"severe" ,"severe", "severe", "severe" ,"severe" ,"severe",                "severe", "moderate",  "mild","severe")
factor(test4$Treatment)

# Cambio l'ordine dei livelli

test4$Treatment <-factor(test4$Treatment, levels=c("mild", "moderate", "severe"))


####################### Moderator analysis

gene <-rma(yi, vi, mods=~Gene-1, data=test4, method="HS") 
   
prom <-rma(yi, vi, mods=~Promoter-1, data=test4, method="HS")

spe <-rma(yi, vi, mods=~Species-1, data=test4, method="HS")

rec <-rma(yi, vi, mods=~Recipient_type-1, data=test4, method="HS")

med <-rma(yi, vi, mods=~Medium-1, data=test4, method="HS")

gen <-rma(yi, vi, mods=~Generation-1, data=test4, method="HS") 

tre <-rma(yi, vi, mods=~Treatment-1, data=test4, method="HS") 


estimates <-c( coef(gene)[1], coef(gene)[2] , coef(gene)[3],     coef(prom)[1], coef(prom)[2],    coef(spe)[1], coef(spe)[2], coef(spe)[3],   coef(spe)[4],   coef(rec)[1], coef(rec)[2],     coef(med)[1], coef(med)[2], coef(med)[3], coef(gen)[1], coef(gen)[2], coef(gen)[3], coef(gen)[4], coef(tre)[1], coef(tre)[2], coef(tre)[3] )


var_gene <- vcov(gene)    
var_pro <-vcov(prom)
var_spe <-vcov(spe)
var_rec <-vcov(rec)
var_med <-vcov(med)
var_gen <-vcov(gen)
var_tre <-vcov(tre)


variances <- c( var_gene[1], var_gene[5] , var_gene[9] ,   var_pro[1], var_pro[4],   var_spe[1], var_spe[6],  var_spe[11] ,  var_spe[16], var_rec[1], var_rec[4], var_med[1], var_med[5], var_med[9], var_gen[1],var_gen[6],var_gen[11],var_gen[16], var_tre[1], var_tre[5] , var_tre[9]  )

#
labels <- c("Others", "P5CS", "P5CSF129A",   "CaMV35S" , "Ubiquitin",  "Fabaceae",  "Others", "Poaceae", "Solanaceae", "Dicot", "Monocot", "Liquid", "Soil", "Solid", "T1", "T2", "T3", "T4" , "Mild", "Moderate", "Severe") 


k <-c( 3, 18, 5,    22, 4,     6, 3, 11, 6,     15, 11,      4, 15, 7,       20, 1, 1,4 ,        6, 7, 13  ) 

# Per ricavare k   usare split. Esempio: prova <-split(test4, test4$Gene)


# pvalue senza intercetta e dummy code (effetto di moderazione di ogni categoria. All'interno della categoria si misura l'effetto relativo rispetto ad un livello di controloo (intercetta))

pvalue <-c(0.0000, 0.0000, 0.0032,       0.0000, 0.0000 ,        0.0000,  0.0000, 0.0000, 0.0000,       0.0000,  0.0000 ,     0.0015,          0.0000, 0.0000,           0.0000 , 0.2853 , 0.3884,  0.0388 ,      0.0260, 0.0000, 0.0000 )

# pvalue  con intercetta e dummy code  (effetto di moderazione di ogni livello di moderatori. Esprime valori assoluti)

pvalue <- sprintf("%0.4f", pvalue)


################################## FOREST PLOT. #################

# forest(estimates, variances, slab=labels, psize=1, xlab="ln (R/R) Ratio of the means") # forest base. Per il momento pzize=1

forest(estimates, variances, slab=labels, psize=1, xlab="(R/R) Ratio of the means", atransf=exp) # forest base. Per il momento pzize=1. esponenziato 


psize <-c( weights(gene)[1], weights(gene)[2] , weights(gene)[3],      weights(prom)[1], weights(prom)[2], weights(spe)[1] , weights(spe)[2], weights(spe)[3], weights(spe)[4],      weights(rec)[1], weights(rec)[2] , weights(med)[1], weights(med)[2], weights(med)[3],  weights(gen)[1], weights(gen)[2], weights(gen)[3], weights(gen)[4],     weights(tre)[1], weights(tre)[2], weights(tre)[3])


psize <-psize/4     # riduco la grandezza per fare entrare tutto

forest(estimates, variances, slab=labels, psize=psize, xlab="(R/R) Ratio of the means", atransf=exp) 
 

forest(estimates, variances, slab=labels, psize=psize, xlab="(R/R) Ratio of the means",rows=rev(c(1:3, 6:9, 12:14, 17:18, 21:24, 27:28, 31:33)), main="Chlorophyll moderators" , cex=.9, atransf=exp)  # Aggiungo il titolo (main). Riduco il font (cex=.9)

par("usr")  # Determino i limiti del grafico per orientarmi nel posizionamento del testo ( left, right , bottom, top)

forest(estimates, variances, slab=labels, psize=psize, ilab=cbind(k,pvalue), ilab.xpos= c(-1.0, -0.75), xlab="(R/R) Ratio of the means", rows=rev(c(1:3, 6:9, 12:14, 17:18, 21:24, 27:28, 31:33)), main="Figure S1.5. Chlorophyll moderators" , cex=.9, top= 2, ylim=c(-0.92, 37.0), atransf=exp) # Aggiungo extra colonne (ilab)


abline (h= 0.00, col="gray")     # Aggiungo linee orrizontali. WARNING funziona solo se staccato dal plot base
abline (h= 5.0, col="gray")    #  posizionare h 1 unità in meno del row inferiore ( es 1:3  prendere 0 ; 6:9 prendere) 
abline (h= 11.0, col="gray")
abline (h= 16.0, col="gray")
abline (h= 20.0, col="gray")
abline (h= 26.0, col="gray")
abline (h= 30.0, col="gray")
 


text(- 1.53, 36.7,"Category", cex=.9, adj=0)     # Aggiungo testo
text( - 1.0, 36.7, "n", cex=-9, adj=0)
text( - 0.85, 36.7, "p-value", cex=.9, adj=0)

text(   0.94, 36.7,  "R/R", cex=.9 , adj=0)
text(   1.23, 36.7, "PI", cex=.9, adj=0 )


text (- 1.53, 35.4, expression(bold(italic("Gene"))), cex=.8, adj=0 )           
text (- 1.53, 29.5, expression(bold(italic("Promoter"))), cex=.8, adj=0 )        # adj=0  allinea a destra
text (- 1.53, 25.5, expression(bold(italic("Species"))), cex=.8, adj=0)
text (- 1.53, 19.5, expression(bold(italic("Recipient"))), cex=.8, adj=0)
text (- 1.53, 15.5, expression(bold(italic("Medium"))), cex=.8, adj=0)
text (- 1.53, 10.5, expression(bold(italic("Generation"))), cex=.8, adj=0)
text (- 1.53, 4.4, expression(bold(italic("Treatment"))), cex=.8, adj=0)

dev.copy(pdf, "moderator_chlorophyll_(no_int).pdf")
dev.off()
