# Supplementary material for: Proline Metabolism Genes in Transgenic Plants: Meta-Analysis under Drought and Salt Stress
Source: Plants (Basel). 2024 Jul 11;13(14):1913. doi: 10.3390/plants13141913 (PMC11280441; doi:10.3390/plants13141913)
Supplement: Supplementary file 1 [file plants-13-01913-s001.zip › R codes/moderation analysis/moderation_stress/File S9.R]

# Root_Lenght_ STRESS

meta=read.table("meta_40.txt", header=T, sep="\t")


rootlength <-meta[, c(1:11, 48:53)]


if(!require("metafor")) install.packages("metafor")

library(metafor)


stressed_rootlength <-subset(rootlength, rootlength$Stress=="DROUGHT" | rootlength$Stress=="SALT")

stressed_rootlength <-na.omit(stressed_rootlength)


stressed_rootlength$mean_c.6 <-as.numeric(stressed_rootlength$mean_c.6)
stressed_rootlength$mean_t.6 <-as.numeric(stressed_rootlength$mean_t.6)


test3<-escalc(measure="ROM", m1i=mean_t.6, sd1i=sd_t.6, n1i=n_t.6, m2i=mean_c.6, sd2i=sd_c.6, n2i=n_c.6, data=stressed_rootlength, slab=paste(Author, Year, sep=","))


model3 <- rma(yi, vi, data = test3)

summary(model3) #  0.5111  0.0656  7.7938  <.0001  0.3826  0.6397  *** , k=15, I^2=  99.31%

# forest(model3)

inf3 <-influence(model3)
inf3  #  5 (Guan, 2019)

stressed_rootlength_4 <-stressed_rootlength[-c(5),]

test4<-escalc(measure="ROM", m1i=mean_t.6, sd1i=sd_t.6, n1i=n_t.6, m2i=mean_c.6, sd2i=sd_c.6, n2i=n_c.6, data=stressed_rootlength_4, slab=paste(Author, Year, sep=","))

model4 <-rma(yi, vi, data=test4)

model4     # eseguito influence. nessun outlier

##############

factor(test4$Gene)  # Ci sono duplicazioni

library(stringr)

test4$Gene <- str_trim(test4$Gene, side="both")

factor(test4$Gene) 

test4$Gene         # Copio l'output e lo correggo accorpo P5CS e P5CS1 + P5CS2

test4$Gene <-c("OAT", "P5CR", "P5CS", "P5CS" ,"P5CS", "P5CS", "OAT", "P5CR" ,"P5CR", "P5CR", "OAT","OAT" ,"OAT" ,"OAT" )

factor(test4$Gene)            # OK prova passata

factor(test4$Promoter) # Rinomino
test4$Promoter <-c("CaMV35S","CaMV35S", "Other",  "Other" ,"CaMV35S" , "CaMV35S" , "Other", "CaMV35S" ,"CaMV35S", "CaMV35S" , "35S x 2" ,  "35S x 2" , "35S x 2" , "35S x 2" ) 

factor(test4$Promoter)

factor(test4$Species)  #   Rinomino


test4$Species <-c("Poaceae",  "Brassicaceae", "Poaceae", "Poaceae" ,"Others" , "Others", "Poaceae",    "Others", "Brassicaceae", "Brassicaceae", "Poaceae", "Poaceae", "Poaceae", "Poaceae")


factor(test4$Recipient_type)  #OK
factor(test4$Medium)      # OK

factor(test4$Generation)  #OK  

test4$Generation <-c( "T3 + T4" ,"T3 + T4" ,"T2", "T1" ,"T2" ,"T2" ,"T2" ,"T1", "T3 + T4" ,"T3 + T4" ,"T3 + T4" ,"T3 + T4" ,"T1" ,"T2")

factor(test4$Generation)

  
factor(test4$Treatment)  #OK  Li raggruppo in tre livelli, mild, moderate e severe treatment

test4$Treatment <- c(  "severe" , "mild" ,  "moderate" ,  "mild", "moderate" , "mild",  "mild" ,  "mild" ,  "mild" , "moderate" ,"moderate" ,"severe",  "severe" , "severe"  )

test4$Treatment <-factor(test4$Treatment, levels= c("mild", "moderate", "severe"))

####################### Moderator analysis

gene <-rma(yi, vi, mods=~Gene-1, data=test4, method="HS")    

prom <-rma(yi, vi, mods=~Promoter-1, data=test4, method="HS")

spe <-rma(yi, vi, mods=~Species-1, data=test4, method="HS")

rec <-rma(yi, vi, mods=~Recipient_type-1, data=test4, method="HS")

med <-rma(yi, vi, mods=~Medium-1, data=test4, method="HS")

gen <-rma(yi, vi, mods=~Generation-1, data=test4, method="HS") 

TRE <-rma(yi, vi, mods=~Treatment, data=test4, method="HS") 
tre <-rma(yi, vi, mods=~Treatment-1, data=test4, method="HS") 


estimates <-c( coef(gene)[1], coef(gene)[2] , coef(gene)[3], coef(prom)[1], coef(prom)[2], coef(prom)[3] ,  coef(spe)[1], coef(spe)[2], coef(spe)[3],  coef(rec)[1], coef(rec)[2],     coef(med)[1], coef(med)[2] , coef(gen)[1], coef(gen)[2], coef(gen)[3], coef(tre)[1], coef(tre)[2], coef(tre)[3] )


var_gene <- vcov(gene)    
var_pro <-vcov(prom)
var_spe <-vcov(spe)
var_rec <-vcov(rec)
var_med <-vcov(med)
var_gen <-vcov(gen)
var_tre <-vcov(tre)


variances <- c( var_gene[1], var_gene[5] , var_gene[9] , var_pro[1], var_pro[5],var_pro[9],   var_spe[1], var_spe[5],  var_spe[9] , var_rec[1], var_rec[4], var_med[1], var_med[4], var_gen[1],var_gen[5],var_gen[9], var_tre[1], var_tre[5] , var_tre[9]  )


labels <- c("OAT", "P5CR", "P5CS",  "35S x 2", "CaMV35S" , "Other",  "Brassicaceae", "Others", "Poaceae",  "Dicot", "Monocot", "Soil", "Solid", "T1", "T2", "T3 + T4" , "Mild", "Moderate", "Severe") 


k <-c( 6, 4, 4,    4, 7,3,   3, 8, 3,   4, 10,    5, 9,    3, 5, 6 ,  6, 4, 4  ) 

# Per ricavare k   usare split. Esempio: prova <-split(test4, test4$Gene)


pvalue <-c(0.0000, 0.0000, 0.0000,       0.0000 , 0.0000 , 0.0000,      0.0007, 0.0000, 0.0000,       0.0000 , 0.0000,          0.0000, 0.0000,       0.0000 , 0.0000, 0.0000,      0.0000, 0.0000, 0.0000 )

# pvalue  con intercetta e dummy code  (effetto di moderazione di ogni livello di moderatori. Esprime valori assoluti)


pvalue <- sprintf("%0.4f", pvalue)


########################### forest


forest(estimates, variances, slab=labels, psize=1, xlab="ln (R/R) Ratio of the means", atransf=exp) # forest base. Per il momento pzize=1. esponenziato 

psize <-c( weights(gene)[1], weights(gene)[2] , weights(gene)[3],  weights(prom)[1], weights(prom)[2], weights(prom)[3],         weights(spe)[1] , weights(spe)[2], weights(spe)[3],   weights(rec)[1], weights(rec)[2] ,    weights(med)[1], weights(med)[2],   weights(gen)[1], weights(gen)[2], weights(gen)[3],  weights(tre)[1], weights(tre)[2] , weights(tre)[3]  )

 psize <-psize/5

forest(estimates, variances, slab=labels, psize=psize, xlab="ln (R/R) Ratio of the means", atransf=exp) 
 
 
forest(estimates, variances, slab=labels, psize=psize, xlab="ln (R/R) Ratio of the means",rows=rev(c(1:3, 6:8, 11:12, 15:16, 19:21, 24:26, 29:31)), main="Root length moderators" , cex=.9, atransf=exp)  # Aggiungo il titolo (main). Riduco il font (cex=.9)

par("usr")  # Determino i limiti del grafico per orientarmi nel posizionamento del testo ( left, right , bottom, top)


forest(estimates, variances, slab=labels, psize=psize, ilab=cbind(k, pvalue), ilab.xpos= c(- 0.8, - 0.6), xlab="R/R (Ratio of the means)", rows=rev(c(1:3, 6:8, 11:12, 15:16, 19:21, 24:26, 29:31)), main="Figure S1.6. Root length moderators"  , cex=.8, top= 4, ylim=c(-3.56, 38), atransf=exp) # Aggiungo extra colonne (ilab)


abline (h= 0.00, col="gray")     # Aggiungo linee orrizontali. WARNING funziona solo se staccato dal plot base
abline (h= 5.00, col="gray")      #  posizionare h 1 unità in meno del row inferiore ( es 1:3  prendere 0 ; 6:9 prendere 
abline (h= 10.0, col="gray")
abline (h= 14.0, col="gray")
abline (h= 18.0, col="gray")
abline (h= 23.0, col="gray")
abline (h= 28.0, col="gray")

 

text(- 1.38,  35.9,"Moderator", cex=.9, adj=0)     # Aggiungo testo
text( - 0.8, 35.9, "n", cex=-9, adj=0)
text( - 0.7, 35.9, "p-value", cex=.9 , adj=0)

text(   1.50, 35.9,  "R/R", cex=.9 , adj=0)
text(   1.77, 35.9, "PI", cex=.9, adj=0 )

text (- 1.38, 34.4, expression(bold(italic("Gene"))), cex=.8, adj=0 ) 
text (- 1.38, 27.5, expression(bold(italic("Promoter"))), cex=.8, adj=0 )        # adj=0  allinea a destra
text (- 1.38, 22.5, expression(bold(italic("Species"))), cex=.8, adj=0)
text (- 1.38, 17.5, expression(bold(italic("Recipient"))), cex=.8, adj=0)
text (- 1.38, 13.5, expression(bold(italic("Medium"))), cex=.8, adj=0)
text (- 1.38, 9.5, expression(bold(italic("Generation"))), cex=.8, adj=0)
text (- 1.38, 4.5, expression(bold(italic("Treatment"))), cex=.8, adj=0)


dev.copy(pdf, "mod_root_length_(no int).pdf")
dev.off()

######################
